# Supplementary material for: Topconfects: a package for confident effect sizes in differential expression analysis provides a more biologically useful ranked gene list
Source: Genome Biol. 2019 Mar 28;20:67. doi: 10.1186/s13059-019-1674-7 (PMC6437914; doi:10.1186/s13059-019-1674-7)
Supplement: Supplementary file 2 — Complete confect ranking of breast cancer dataset. Confect ranking of breast cancer dataset at 5% FDR. (CSV 1085 kb) [file 13059_2019_1674_MOESM2_ESM.csv]

Rank	Entrez Gene ID	Symbol	Log2 Fold Change	Confect	Average Log2 RPM
1	1300	COL10A1	7.661298066419881	6.68	3.1640480373647537
2	1469	CST1	7.66315205376978	6.0600000000000005	-1.280420390333707
3	4322	MMP13	7.195223491255396	5.7	0.346376484608344
4	4320	MMP11	6.352786085864181	5.54	5.026899355175731
5	3381	IBSP	6.811845259881036	5.54	-2.914180755912576
6	1301	COL11A1	6.175276666377442	5.11	4.128586966192006
7	4653	MYOC	-6.959601113344821	-5.08	-0.9780517958348167
8	1472	CST4	6.4247247415191735	5.07	-3.0463114373178324
9	762	CA4	-6.3912201699998255	-4.82	0.10186766848816041
10	10218	ANGPTL7	-5.986571771027587	-4.8	-0.7402859057557746
11	4312	MMP1	6.283405145652775	4.79	0.12078835234534273
12	3952	LEP	-6.432417630425774	-4.72	3.539214270193187
13	1833	EPYC	5.854728012988785	4.66	-2.0431341322781087
14	196051	PPAPDC1A	5.5535831935975475	4.64	-0.29801990389234473
15	2277	FIGF	-5.449664130296229	-4.47	1.9300533303133347
16	25769	SLC24A2	5.493149863814817	4.47	-2.894627613190483
17	10249	GLYAT	-6.087380457551581	-4.39	4.136358883024782e-4
18	347088	GPR144	-5.5645051124731	-4.29	-2.6879323774652883
19	286133	SCARA5	-5.752133899671001	-4.29	2.621371743138032
20	150572	SMYD1	-5.650619732843332	-4.08	0.1092494733464088
21	283392	LOC283392	-5.753046938508467	-4.08	-0.2788715015110414
22	400258	C14orf180	-5.774362973535449	-4.08	-0.11846298211224073
23	1446	CSN1S1	-5.789414547889404	-4.07	-2.595716656705533
24	2819	GPD1	-5.635341498836763	-4.0600000000000005	5.065360448149405
25	2167	FABP4	-5.651458212327921	-4.04	6.574060435232108
26	5346	PLIN1	-5.614603904170439	-4.04	5.801016188043138
27	729359	PLIN4	-5.577479648982207	-4.01	6.551275603986483
28	220296	HEPACAM	-5.439461722173672	-3.99	0.0328227137913672
29	375719	AQP7P1	-5.290017502923788	-3.97	2.169388389547468
30	641654	HEPN1	-5.383048756451099	-3.96	-1.7667651979036185
31	286753	TUSC5	-5.755139044545816	-3.94	3.2148623744101577
32	125	ADH1B	-5.659787091713264	-3.93	6.311185181066767
33	364	AQP7	-5.346251696965144	-3.93	2.5521671011418623
34	63924	CIDEC	-5.3308096708796135	-3.92	4.091345326427381
35	30819	KCNIP2	-5.1905672591244105	-3.9	3.207906955329683
36	283867	LOC283867	4.730176428009179	3.9	-2.836817184529556
37	146894	CD300LG	-4.779974534899228	-3.88	3.46089412908529
38	9370	ADIPOQ	-5.4722326407973885	-3.87	6.347800101859961
39	10894	LYVE1	-4.832864054664161	-3.87	3.398566411107684
40	338	APOB	-5.2017877340818295	-3.86	-5.505298798028006e-4
41	9951	HS3ST4	-5.047406163523286	-3.86	-1.5922807060073914
42	646486	FABP12	-5.12061516518209	-3.85	-3.295315342384522
43	6286	S100P	5.0131884554563095	3.85	1.2034517623524745
44	6422	SFRP1	-4.855213693620312	-3.83	7.374831807169989
45	1311	COMP	4.767830155742634	3.83	3.649573041980862
46	5105	PCK1	-5.407275930832019	-3.8000000000000003	1.6475364184200258
47	1149	CIDEA	-5.354081312681685	-3.8000000000000003	1.679738571495329
48	116135	LRRC3B	-4.583382840480012	-3.8000000000000003	-2.0445126369369366
49	4887	NPY2R	-4.903783154328303	-3.79	-0.012924931295742561
50	1357	CPA1	-4.855498611734675	-3.79	-2.2478778748507877
51	64102	TNMD	-4.911331055286567	-3.77	0.29753785898938984
52	10761	PLAC1	4.688490745873778	3.77	-2.8502102017862145
53	3973	LHCGR	-5.066608855686748	-3.7600000000000002	-3.6493796620978407
54	441432	AQP7P3	-5.077931565181947	-3.74	-1.9312030600397425
55	84417	C2orf40	-4.6117924361482725	-3.73	2.1169183024997413
56	80309	SPHKAP	-4.990427244603763	-3.73	-1.4907547672696073
57	124	ADH1A	-5.169595029223219	-3.73	0.20747558964213636
58	11197	WIF1	-5.031435885268354	-3.73	0.36692682692715467
59	5021	OXTR	-4.661930380282171	-3.73	4.730967084763225
60	5950	RBP4	-5.108372122023512	-3.71	3.8014870612355525
61	2706	GJB2	4.439503244794332	3.71	2.884609822721315
62	92293	TMEM132C	-4.987760241035249	-3.7	2.0304727029072542
63	26577	PCOLCE2	-5.019268729068527	-3.69	3.173048247221667
64	10481	HOXB13	5.167193249914777	3.69	-3.7564113067654805
65	3773	KCNJ16	-4.828492227600186	-3.69	-0.32172432713353755
66	58503	PROL1	-5.362755093077825	-3.68	-1.1606508377713858
67	6356	CCL11	4.466830749415109	3.66	-2.081560117029845
68	572558	LOC572558	-4.542787044456691	-3.64	-2.7033706407029636
69	91851	CHRDL1	-4.771326907589796	-3.61	5.324468798397631
70	2920	CXCL2	-4.429697137170949	-3.6	1.8971641237558943
71	54546	RNF186	-4.599785833834333	-3.58	-2.526621953953193
72	206338	AQPEP	-4.671338823205136	-3.58	0.7096416810713705
73	130399	ACVR1C	-4.679294311414547	-3.54	2.8609372780987585
74	1470	CST2	4.610832533845917	3.54	-2.3746554013871006
75	5307	PITX1	4.303514256361628	3.5300000000000002	1.5689408226069075
76	80704	SLC19A3	-4.757380286117056	-3.5300000000000002	3.5401283724156363
77	1908	EDN3	-4.6888120263572715	-3.52	-0.2986655894268693
78	23336	SYNM	-4.186432015386476	-3.5	7.024604410881345
79	2914	GRM4	4.55332989663907	3.49	-1.4076093112448465
80	56301	SLC7A10	-4.7405137659532794	-3.48	0.5361644023824452
81	2893	GRIA4	-4.426101975108882	-3.46	0.6278684403592263
82	5348	FXYD1	-4.234747134620739	-3.46	2.489346797270909
83	8788	DLK1	-4.924268432921729	-3.45	-1.6080257386713543
84	8436	SDPR	-4.1638693473797295	-3.44	4.817779308182231
85	23581	CASP14	5.165584725238478	3.43	-3.9937341657685947
86	168002	DACT2	-4.2703951702037655	-3.42	-0.6641156144165207
87	126393	HSPB6	-4.469853619752454	-3.42	5.287272287217186
88	131578	LRRC15	4.150509337553949	3.42	4.819013679295537
89	7490	WT1	4.6425805791784205	3.39	-2.003954261358865
90	79981	FRMD1	-4.5392626792594735	-3.39	-1.4486942193819607
91	153579	BTNL9	-4.142746637821666	-3.39	4.037342578045442
92	4023	LPL	-4.455496106958504	-3.38	6.829816112726745
93	339855	KY	-4.31295460690749	-3.36	0.0934699799528907
94	6288	SAA1	-4.4609199098836205	-3.36	6.142157092712312
95	27129	HSPB7	-4.4781727605748625	-3.35	3.167900414018621
96	8708	B3GALT1	-4.065002662045367	-3.35	-2.327747096559435
97	8973	CHRNA6	4.165851162553878	3.34	-3.189386025241716
98	8840	WISP1	3.9238780023714592	3.34	1.9956450810414148
99	2038	EPB42	-4.590114951227068	-3.33	-2.4938082627704694
100	100133920	LOC100133920	-4.285620392118651	-3.3200000000000003	-2.399488563868172
101	24137	KIF4A	3.9194570422142596	3.3200000000000003	2.556607215256219
102	7079	TIMP4	-4.500812327369015	-3.31	2.9308004697439123
103	6278	S100A7	5.099052691664901	3.31	-1.7103003120311473
104	5502	PPP1R1A	-4.477808569685316	-3.31	4.034502778475608
105	33	ACADL	-4.266727399703992	-3.31	0.5819323863556933
106	10143	CLEC3A	5.430341633660464	3.3000000000000003	-0.9203957898947251
107	2998	GYS2	-4.49312603020551	-3.3000000000000003	-2.622761225864616
108	221476	PI16	-4.62132005728803	-3.29	3.125880883251555
109	23532	PRAME	4.77962471163694	3.27	-1.1200990095574095
110	1440	CSF3	-4.473364692409204	-3.27	-3.300761554203893
111	1473	CST5	4.628916703767538	3.25	-4.5860613317585734
112	4915	NTRK2	-3.911745738899583	-3.25	6.699810023015887
113	8331	HIST1H2AJ	4.131547609721015	3.25	-3.206040157552285
114	338324	S100A7A	5.053890350251015	3.24	-4.537728446612689
115	3043	HBB	-4.382329543388569	-3.24	3.9724431791507246
116	85480	TSLP	-3.961601652674789	-3.24	-0.002252198474295585
117	50486	G0S2	-4.372995893854236	-3.23	4.259499066389014
118	1447	CSN2	-5.1825106473797105	-3.21	-5.2786711137474605
119	1404	HAPLN1	4.323099356160303	3.2	-1.660383393297626
120	6285	S100B	-4.195282067494841	-3.18	3.336741643006913
121	60495	HPSE2	-4.027219721717508	-3.18	-0.7268732469423961
122	55908	LOC55908	-4.222976788678433	-3.18	-2.156529626136188
123	3991	LIPE	-4.258699374547686	-3.17	5.172863568673646
124	477	ATP1A2	-3.9520614646365533	-3.17	3.6659831817734334
125	2273	FHL1	-4.084025380311268	-3.16	6.917576060751982
126	5212	VIT	-3.9510049079841143	-3.16	2.234138016994455
127	4680	CEACAM6	4.267134017008365	3.16	3.4232595241721837
128	1410	CRYAB	-3.957534738640161	-3.16	6.436558469010985
129	4629	MYH11	-3.796760961491147	-3.16	7.231249229433317
130	400830	DEFB132	-4.4009923507994575	-3.15	-0.08009499506027862
131	25891	PAMR1	-3.7309651864533606	-3.15	3.9664708191876317
132	10840	ALDH1L1	-4.000144669385335	-3.15	2.963065909877306
133	3753	KCNE1	-3.8872067706655473	-3.15	0.7621784167894031
134	7148	TNXB	-3.892635486106187	-3.15	6.255172658372719
135	57467	HHATL	-4.288150983582089	-3.15	-3.3879332643278337
136	81569	ACTL8	4.383149998779295	3.14	-4.5307356636521785
137	3624	INHBA	3.6763577161409553	3.14	2.6064855067742507
138	2327	FMO2	-3.858546860560116	-3.13	5.545989941363979
139	84913	ATOH8	-3.8144031763337654	-3.13	2.1570152056868857
140	341277	OVCH2	-4.0511694852082085	-3.12	-2.2506024892660736
141	11065	UBE2C	3.6943900132583845	3.12	2.7183736144060107
142	1638	DCT	-3.994818145254599	-3.12	-2.7044815412954724
143	100131897	FAM196B	-3.997431667318094	-3.11	0.6272129517585677
144	51764	GNG13	4.143350873007203	3.1	-4.887399185568002
145	118611	C10orf90	-4.024932030447341	-3.1	-0.264557668493101
146	761	CA3	-4.252303856959243	-3.1	1.947529793995235
147	2354	FOSB	-3.8895826370738864	-3.1	6.359641784469193
148	2670	GFAP	-3.930346570400297	-3.08	-0.24251501666036904
149	79570	NKAIN1	4.122231614014047	3.08	1.7431840095615683
150	6343	SCT	3.933834379519751	3.08	-3.7025349891750503
151	441509	GLRA4	-4.007922850988642	-3.08	-3.2128022046531077
152	80760	ITIH5	-3.7846747091343302	-3.0700000000000003	5.899961714196921
153	1804	DPP6	-3.7550181988749483	-3.0700000000000003	-0.44664448755292374
154	2662	GDF10	-4.049892867621012	-3.06	0.9863690968037241
155	79785	RERGL	-3.898266715706423	-3.06	0.969230537335856
156	83540	NUF2	3.618878603046316	3.06	1.9522816124678886
157	6289	SAA2	-4.077091911351505	-3.06	4.534590246521351
158	85329	LGALS12	-4.310837030975367	-3.0500000000000003	1.9787612012725946
159	126	ADH1C	-4.0682847729565195	-3.04	1.6738640529450717
160	8357	HIST1H3H	3.8306770483738677	3.04	-1.5665950897068348
161	5648	MASP1	-3.8828062902230274	-3.04	0.3461679625636425
162	399888	FAM180B	-4.090726894532503	-3.0300000000000002	-1.644422622763145
163	285016	FAM150B	-3.9530573078140314	-3.02	-1.046177201381547
164	93035	PKHD1L1	-3.8038799731017687	-3.0100000000000002	0.15910098473067144
165	80763	C12orf39	-4.0083710210983785	-3	-0.48823602671477306
166	128239	IQGAP3	3.6020322573582155	3	2.909377879343408
167	3040	HBA2	-4.132768694526542	-3	2.9677322929315286
168	4311	MME	-3.5997973132375645	-2.99	6.359586907357255
169	9088	PKMYT1	3.5024971997695573	2.99	2.0047195925446006
170	7123	CLEC3B	-3.753384630970826	-2.98	4.268926779479885
171	339390	CLEC4G	-3.9147792786892377	-2.98	-2.636471702221599
172	57144	PAK7	-3.889994459672085	-2.98	-0.9074124312130163
173	1048	CEACAM5	4.053394088383347	2.97	2.021303305664499
174	1308	COL17A1	-3.9480150889023435	-2.97	5.153839830097418
175	8336	HIST1H2AM	3.684307775858474	2.97	-2.83273742882817
176	55576	STAB2	-3.6618071693180285	-2.97	-0.024707230366979176
177	7153	TOP2A	3.5913148168303715	2.97	5.183018045906059
178	259266	ASPM	3.596944257803486	2.96	2.905748690230701
179	10345	TRDN	-4.4631732581913255	-2.96	-0.8631961551363355
180	948	CD36	-3.9731894507215455	-2.95	7.848394389097711
181	729467	LOC729467	-3.9225510793119533	-2.95	-4.871301168568881
182	5166	PDK4	-3.6522470069001627	-2.95	6.777732218050789
183	83888	FGFBP2	-4.065747532524646	-2.94	-0.016825445103670497
184	653	BMP5	-3.8563947283224302	-2.92	-0.8020511377562056
185	6445	SGCG	-4.028919790629544	-2.92	-0.22161806328944358
186	995	CDC25C	3.4322978686797994	2.92	0.46585899699077576
187	145978	NCRNA00052	4.514211983768368	2.91	-4.826785051403199
188	338328	GPIHBP1	-3.702500441792042	-2.91	2.657657287136242
189	6999	TDO2	3.5995058496854666	2.91	-0.4109706971459383
190	3039	HBA1	-4.0451595336878645	-2.9	2.2812314682487265
191	4751	NEK2	3.3702299162936398	2.9	2.8715483996308744
192	28999	KLF15	-3.60660095004669	-2.9	1.7876855388486368
193	26212	OR2B6	3.6387870142583107	2.9	-4.382627054683994
194	22974	TPX2	3.3993094550530354	2.9	4.233095329768187
195	3131	HLF	-3.447037651074426	-2.89	4.032027472477049
196	7018	TF	-3.833730287479522	-2.89	3.974438912578832
197	643847	PGA4	-3.831602986796185	-2.89	-3.981094250356123
198	10112	KIF20A	3.453771673136119	2.89	2.7998782039862635
199	1448	CSN3	-4.58021620689577	-2.88	-3.75779468225109
200	4605	MYBL2	3.5357960468615186	2.88	3.0234717811465854
201	2563	GABRD	3.4464219042891906	2.88	-0.26539219830361294
202	332	BIRC5	3.5160184867134228	2.87	2.72343896140173
203	93661	CAPZA3	-3.7377156180919884	-2.87	-3.6927799791040834
204	5649	RELN	-3.6096767927464195	-2.87	2.2473663773878494
205	22802	CLCA4	-3.7814587194592364	-2.87	-0.6601512349473975
206	3861	KRT14	-4.081074981822252	-2.87	5.9844718104327415
207	1756	DMD	-3.3942490289264797	-2.87	5.316980839565211
208	8351	HIST1H3D	3.768215035668332	2.87	-1.4344077640986317
209	8475	EPR1	3.581367044492173	2.87	0.3061694204715911
210	1036	CDO1	-3.654415774840856	-2.86	3.220120110111981
211	116085	SLC22A12	-3.8899702600678014	-2.86	-4.290447360770353
212	9156	EXO1	3.413183276887171	2.86	1.7565491397803332
213	400120	C13orf36	-3.945750144409192	-2.86	-3.3249825441669234
214	10349	ABCA10	-3.322767578890501	-2.86	2.472603482064431
215	55165	CEP55	3.4025437160895535	2.86	2.6199713322668448
216	10351	ABCA8	-3.6235337725668946	-2.85	4.4974470417010926
217	1264	CNN1	-3.479468908009816	-2.85	5.174761182189133
218	3739	KCNA4	-3.784324344798084	-2.84	-4.263528082751649
219	29128	UHRF1	3.3868401051584973	2.84	3.2393403248626114
220	8736	MYOM1	-3.560303925292456	-2.83	2.839445904209249
221	643834	PGA3	-3.7451272053137292	-2.82	-3.7286379482902734
222	150468	CKAP2L	3.395695992920151	2.82	1.3971625759169057
223	60676	PAPPA2	-3.4652772958264153	-2.81	-0.9870460590386653
224	5347	PLK1	3.327188594490313	2.8000000000000003	2.618320657065678
225	5179	PENK	-3.8815370759814773	-2.8000000000000003	-0.4412263063522446
226	374739	TEPP	-3.487613298194711	-2.8000000000000003	-3.288167422152287
227	56246	MRAP	-3.59664342566399	-2.8000000000000003	1.5028168321867126
228	89869	PLCZ1	-3.523564214849939	-2.8000000000000003	-3.996525348982617
229	5137	PDE1C	-3.398086384405487	-2.8000000000000003	1.3998372852220111
230	9340	GLP2R	-3.8766253177579304	-2.8000000000000003	-3.4330039471321117
231	1066	CES1	-3.661671283834501	-2.8000000000000003	4.875656461830622
232	699	BUB1	3.3257937146835244	2.8000000000000003	2.8680173662367525
233	54443	ANLN	3.3578350476976175	2.79	3.638562037574069
234	6241	RRM2	3.3148501137977404	2.7800000000000002	4.064682964001529
235	72	ACTG2	-3.605962900118941	-2.7800000000000002	5.432324322462358
236	6854	SYN2	-3.531852056322903	-2.7800000000000002	1.6984290830353401
237	11096	ADAMTS5	-3.1814454354591524	-2.7800000000000002	5.2947056280872165
238	9787	DLGAP5	3.3421728764476377	2.77	2.224045929502416
239	9982	FGFBP1	-4.02744312041071	-2.77	-1.0186909547117555
240	3489	IGFBP6	-3.379565908707387	-2.77	4.134433959771782
241	1646	AKR1C2	-3.852728261086788	-2.75	4.5887752239461355
242	57214	KIAA1199	3.414790620531047	2.75	2.116149293522175
243	285313	IGSF10	-3.340613460231634	-2.75	3.707108607059294
244	6663	SOX10	-4.012743558706677	-2.74	2.8718666777174824
245	1645	AKR1C1	-3.7888362681925503	-2.74	4.2049214129509105
246	55273	TMEM100	-3.6220032526741535	-2.74	1.9497890133235813
247	51378	ANGPT4	-3.427280287475126	-2.74	-1.913220904342459
248	260434	PYDC1	3.87559612035085	2.74	-2.4840508789259643
249	225	ABCD2	-3.7090966473569416	-2.74	1.5548121946334514
250	148113	CILP2	3.336245005913181	2.74	1.6536394284690163
251	6328	SCN3A	-3.2871665501683838	-2.74	0.9768653858643896
252	3679	ITGA7	-3.5402663259402103	-2.73	4.672447089352176
253	116173	CMTM5	-3.6076248088281107	-2.73	-2.8107562075611345
254	2335	FN1	3.283121924513128	2.73	10.64336423170125
255	57678	GPAM	-3.4555010313595256	-2.73	6.446749612304604
256	27190	IL17B	-3.4893089067346383	-2.73	-1.0176253144895417
257	32	ACACB	-3.4112522568499632	-2.73	5.923949589688398
258	342667	STAC2	-3.588467140554329	-2.73	4.701390362014467
259	256691	MAMDC2	-3.2099952820674122	-2.73	3.8504200311799925
260	6121	RPE65	-3.5112082870380354	-2.72	-3.7144136070327773
261	55872	PBK	3.3256868263066814	2.72	1.7269333070354156
262	6373	CXCL11	3.4056747487504935	2.72	1.3279351540577604
263	3852	KRT5	-3.901840125402687	-2.72	6.577084003040211
264	443	ASPA	-3.418808089801403	-2.72	0.44950763543996625
265	728264	LOC728264	-3.0983556722394052	-2.72	4.904531120446303
266	354	KLK3	-3.808685360552072	-2.71	-3.3264613021843012
267	5222	PGA5	-3.610316624041214	-2.71	-4.211899146322947
268	1063	CENPF	3.1992328549744156	2.71	5.057636412389613
269	10110	SGK2	-3.5224166540196085	-2.71	0.8336122311060357
270	8630	HSD17B6	3.213564118579697	2.71	0.8020352552278615
271	400629	TEX19	3.842854271097907	2.7	-4.83317009150076
272	3815	KIT	-3.3934279691600167	-2.7	6.01514230205325
273	11170	FAM107A	-3.411861669408844	-2.7	3.7926080380035136
274	10752	CHL1	-3.2981368956831787	-2.7	4.301248276180412
275	1675	CFD	-3.617411396923515	-2.7	4.945906990696864
276	4288	MKI67	3.2637454304135014	2.7	4.748084940026734
277	24141	C20orf103	3.3384371881081503	2.7	1.8340698251517578
278	7140	TNNT3	-3.8933533214968614	-2.7	0.37836133794531834
279	25928	SOSTDC1	-3.6469027970479466	-2.7	1.80299038194265
280	1393	CRHBP	-3.5391350393107466	-2.69	-0.041813122790462766
281	654429	LRTM2	3.8363854857763484	2.69	-4.163214497556784
282	10024	TROAP	3.2502627632794643	2.69	1.3695424843145092
283	152831	KLB	-3.4430400892747586	-2.68	2.9646783074762393
284	11004	KIF2C	3.180859623084227	2.68	2.7173729523460586
285	135886	WBSCR28	3.42520410960165	2.68	-4.445182110326523
286	29953	TRHDE	-3.833216190630577	-2.68	-0.48711151600156066
287	8343	HIST1H2BF	3.5613936574066094	2.68	-3.6893575762878044
288	4128	MAOA	-3.464897232238976	-2.67	5.544050083438033
289	722	C4BPA	-3.8051798810205546	-2.67	-0.9941472151484799
290	54988	ACSM5	-3.411980318836615	-2.67	1.772152099545466
291	3013	HIST1H2AD	3.523339133528953	2.67	-3.5414208371193268
292	8908	GYG2	-3.522027689376652	-2.67	5.090795454998669
293	401265	KLHL31	-3.4110403673314904	-2.67	2.156097993761549
294	7138	TNNT1	3.9414488650340544	2.66	0.6161721789000641
295	23601	CLEC5A	3.225883195101023	2.66	0.8162461927938629
296	9542	NRG2	-3.2668547682715396	-2.66	0.411278449794101
297	64090	GAL3ST2	3.4741834382152903	2.66	-4.024647004126074
298	55635	DEPDC1	3.2313444836921126	2.66	2.028307387021738
299	94274	PPP1R14A	-3.150984316905863	-2.66	1.6073522286744264
300	8348	HIST1H2BO	3.4145170032252152	2.65	-3.9277120966836807
301	5764	PTN	-3.38089185683439	-2.65	4.80484893890419
302	151648	SGOL1	3.185189054235416	2.64	0.5068236505079623
303	374462	PTPRQ	-3.711796854172569	-2.64	-0.5406787419595933
304	5207	PFKFB1	-3.4472984869838927	-2.64	1.05880798380599
305	3161	HMMR	3.1359810281443594	2.63	2.199675202081299
306	389432	SAMD5	-3.097211078601144	-2.63	3.6055789950905197
307	6263	RYR3	-3.1953059580190013	-2.63	1.3870983147955183
308	114818	KLHL29	-2.972160242583642	-2.63	3.04784818856256
309	4881	NPR1	-3.3252597904793793	-2.63	4.484737822000785
310	253935	ANGPTL5	-3.7430117247919603	-2.63	-2.382353597785378
311	4147	MATN2	-3.120731258585891	-2.63	6.023042034172788
312	93432	LOC93432	-3.7515219397622	-2.62	-2.8900885073538003
313	219995	MS4A15	3.7319857747865846	2.62	-2.4232238751887225
314	5101	PCDH9	-3.4054147406014805	-2.62	1.2119184919306514
315	54886	LPPR1	-3.423508790403116	-2.62	-1.1213504289485077
316	9928	KIF14	3.13748327583508	2.62	1.8954964377488104
317	9133	CCNB2	3.1187249948947127	2.61	2.647875146582036
318	84889	SLC7A3	-3.328948753664091	-2.61	-0.5175344831918107
319	51352	WIT1	3.727770065048021	2.61	-4.446601308865764
320	51514	DTL	3.0598421677204697	2.6	3.2181475545336946
321	79645	EFCAB1	-3.2945220597091702	-2.6	-0.07449063333966366
322	5522	PPP2R2C	3.3218343109217066	2.6	1.837390470036033
323	79057	PRRG3	-3.3096599246095963	-2.6	-2.1979762560391856
324	51203	NUSAP1	3.095928165265271	2.6	3.801991447219976
325	1237	CCR8	3.35876197191237	2.59	-2.6284259179280274
326	6358	CCL14	-3.335216278419239	-2.59	3.9569164185972263
327	386618	KCTD4	-3.2959244554260163	-2.59	-4.283269502701282
328	29089	UBE2T	3.018411524564331	2.59	2.7089254635201026
329	163404	LPPR5	3.407192843401183	2.59	-4.149809564715041
330	2918	GRM8	3.2534451414084224	2.58	-2.194069536566588
331	79733	E2F8	3.271108114783797	2.58	0.5684508552267479
332	5284	PIGR	-3.6948413410962346	-2.58	5.170192156928612
333	90293	KLHL13	-3.053611013251905	-2.58	3.8530361475834836
334	6376	CX3CL1	-3.032071895461836	-2.58	6.537313558110847
335	2305	FOXM1	3.0825576820460316	2.58	3.605096624501002
336	4826	NNAT	-3.535237076017339	-2.57	1.2686842488735457
337	4909	NTF4	-3.3258011879562552	-2.57	-1.232742830896222
338	7425	VGF	3.3658831832879743	2.57	-4.130565904307642
339	9355	LHX2	3.3549927052476023	2.57	-3.9005081751544224
340	374864	C18orf34	-3.225155556988991	-2.57	0.08783446449742707
341	10350	ABCA9	-3.1140559756079633	-2.57	4.090872146885642
342	2840	GPR17	-3.1325892094738204	-2.57	-1.354214482875222
343	22915	MMRN1	-3.30318027874147	-2.56	3.642560100141298
344	55083	KIF26B	3.077256523687352	2.56	2.334991921070878
345	219348	PLAC9	-3.3019165369906376	-2.56	2.613487414823062
346	401498	TMEM215	3.519285686614473	2.56	-3.89364541955898
347	5288	PIK3C2G	-3.4281779340629637	-2.56	2.2203598002046743
348	55057	AIM1L	3.171943135175583	2.56	-1.4799393256464957
349	79412	KREMEN2	3.2618390850548122	2.56	-1.4457137526587824
350	140766	ADAMTS14	3.0773741420964273	2.56	0.7361476721915856
351	7704	ZBTB16	-3.0771169214309415	-2.56	2.7955261375711693
352	55723	ASF1B	2.971112660285644	2.56	2.867938725003228
353	131873	COL6A6	-3.243503241879607	-2.5500000000000003	2.5587325121643194
354	2719	GPC3	-3.1946803013911897	-2.5500000000000003	5.313511239534356
355	79937	CNTNAP3	-3.1431235984872736	-2.5500000000000003	2.6734092228627353
356	10403	NDC80	3.033105534292967	2.5500000000000003	2.160677918751868
357	26579	MYEOV	-3.335652899612818	-2.54	1.3762672914610528
358	5959	RDH5	-3.204601393356372	-2.54	3.187452308641394
359	6329	SCN4A	-3.291888292119661	-2.54	1.941123824716337
360	165545	DQX1	3.320812915824014	2.5300000000000002	-2.1837313424069915
361	2878	GPX3	-3.383211530907821	-2.5300000000000002	7.054240952159568
362	401399	PRRT4	-3.430573250593864	-2.5300000000000002	0.11267874114179958
363	221393	GPR115	3.6006682413038074	2.5300000000000002	-3.2430395751517285
364	6517	SLC2A4	-3.1645852224031894	-2.5300000000000002	2.7465564361225683
365	3627	CXCL10	3.1641433025646823	2.5300000000000002	3.276604025559892
366	28316	CDH20	-3.300518168042264	-2.5300000000000002	-1.8227055965890382
367	9068	ANGPTL1	-3.1777357819498517	-2.5300000000000002	2.8565631387740855
368	339983	NAT8L	-3.2825287429549146	-2.5300000000000002	2.0413430177379004
369	983	CDK1	2.9646096892752865	2.5300000000000002	3.831714486541646
370	5837	PYGM	-3.4913055976590988	-2.52	0.9273264636859186
371	65989	DLK2	-3.1287233463386945	-2.52	-0.09469885228015683
372	3745	KCNB1	-3.374226573774035	-2.52	0.4729537646879751
373	857	CAV1	-3.066209635920466	-2.52	7.757029670627784
374	28965	SLC27A6	-3.2093400408129313	-2.52	1.5140187461035852
375	57574	MARCH4	3.3382007662358206	2.52	-3.2526920134581645
376	389383	C6orf126	3.2693894210555046	2.5100000000000002	-2.6101576264697335
377	3698	ITIH2	-3.47852936021736	-2.5100000000000002	-0.7718320286730223
378	1991	ELANE	-3.2659739912371575	-2.5100000000000002	-3.7890514550409984
379	11131	CAPN11	-2.909887793467686	-2.5100000000000002	0.9338169707589885
380	55079	FEZF2	-3.3869767551377628	-2.5	-5.303627256958231
381	147920	IGFL2	3.358527003506837	2.5	-2.1437940151068604
382	84101	USP44	-3.020757129506673	-2.5	-0.7932408547714765
383	51050	PI15	-3.4844624057417306	-2.5	4.532956209462371
384	765	CA6	-3.7910914118416303	-2.5	-3.3580383575744284
385	348249	CCL14-CCL15	-3.214593843828035	-2.5	3.158656458214297
386	84659	RNASE7	-3.3362797036246366	-2.5	-1.3552338286649177
387	2921	CXCL3	-3.2060999519458235	-2.5	-1.503656815053565
388	79192	IRX1	-3.2078024919508223	-2.5	2.356091200357214
389	130497	OSR1	-3.180811008646406	-2.49	2.521906270204787
390	1674	DES	-3.699994032272368	-2.49	1.3824880622055382
391	8639	AOC3	-3.282468567368945	-2.49	6.615679877291586
392	2196	FAT2	-3.2291005112099547	-2.49	3.6737832455565487
393	11082	ESM1	3.004147279587806	2.49	1.6570377501761762
394	158326	FREM1	-3.178634478728478	-2.49	2.705088614838319
395	10580	SORBS1	-3.116350775755955	-2.48	7.1488517655861
396	8345	HIST1H2BH	3.136750592084997	2.48	-1.7471157038026053
397	9232	PTTG1	2.9183356419877096	2.48	2.558549587521672
398	79686	C14orf139	-3.0989092530081366	-2.47	3.313355695478256
399	2247	FGF2	-3.0711666106078583	-2.47	4.459529119571105
400	1271	CNTFR	-3.4570890618153807	-2.47	2.229718410465125
401	5803	PTPRZ1	-3.441449582078537	-2.47	1.381215077100218
402	7083	TK1	2.895348994523267	2.47	3.8960321266067734
403	658	BMPR1B	3.511767168728946	2.47	3.7098791861217024
404	8854	ALDH1A2	-3.079912274160846	-2.46	2.4058203814333274
405	3199	HOXA2	-2.936599561912519	-2.46	-0.32615881552011206
406	57586	SYT13	3.4852368584079056	2.46	2.2757791440688138
407	54821	ERCC6L	2.8983016214672292	2.46	1.3182858771434118
408	286367	LOC286367	-2.909528584007781	-2.46	1.6837492607335653
409	80332	ADAM33	-2.8988753742377456	-2.45	3.083062086079196
410	415056	LOC415056	-3.3147588089112903	-2.45	-4.506376043292792
411	221150	SKA3	2.9371424716390813	2.45	1.516339217798259
412	338442	GPR109A	-3.207076286834819	-2.44	2.3519090900831365
413	9212	AURKB	3.001969049028112	2.44	1.2647329230701945
414	25802	LMOD1	-2.842623200549678	-2.44	5.682381434761697
415	4319	MMP10	3.452998377804764	2.44	-0.6858415990971204
416	701	BUB1B	2.915156586482399	2.44	2.709445167680681
417	3242	HPD	-3.225759353492532	-2.43	-1.553552787303353
418	57626	KLHL1	3.975327454530543	2.43	-5.962259099436165
419	2568	GABRP	-3.6372448394527166	-2.43	5.223475098759291
420	57447	NDRG2	-2.821286544302518	-2.43	7.058525086531006
421	3227	HOXC11	3.2948265791437823	2.43	-0.22955783896996557
422	3202	HOXA5	-2.8396946166688775	-2.43	2.0769278546263066
423	213	ALB	-3.865259908657916	-2.42	1.61419472018823
424	6751	SSTR1	-2.9480267764655372	-2.42	-0.3540307093129836
425	55143	CDCA8	2.8033640224685548	2.42	2.749059479623941
426	57569	ARHGAP20	-2.870724960251889	-2.42	2.8362912333456594
427	5138	PDE2A	-2.9349205477864775	-2.41	4.303680083150543
428	3760	KCNJ3	3.8057593109860384	2.41	-0.6193273039189013
429	113130	CDCA5	2.859038751054034	2.41	2.8605667551748235
430	55789	DEPDC1B	2.918967318479293	2.41	0.9059857563525908
431	8332	HIST1H2AL	3.0942908714630106	2.41	-4.641452956140886
432	84570	COL25A1	-3.024169591891417	-2.4	0.39180306364436945
433	1058	CENPA	2.972155142103071	2.4	0.9267413659408223
434	8424	BBOX1	-3.276446642000397	-2.4	2.2279487466535426
435	5004	ORM1	3.6435345640443515	2.4	-2.4720959202578525
436	57495	KIAA1239	-3.577833568528495	-2.4	-2.0018761365406452
437	90865	IL33	-3.0929336702143764	-2.4	4.570995078427231
438	154	ADRB2	-2.9582214244732903	-2.4	2.3942155464049995
439	123103	KLHL33	-3.0832106632926144	-2.39	-3.0643117945866196
440	158800	RHOXF1	-3.068059099712287	-2.39	-2.696503240788912
441	254263	CNIH2	2.8363859184859135	2.39	-0.1712758994290384
442	139411	PTCHD1	-3.248240900456008	-2.38	0.8173356583254677
443	90586	LOC90586	-3.0946749475451645	-2.38	1.0755631498071079
444	169026	SLC30A8	3.6222519750518116	2.38	0.6836575700789688
445	6898	TAT	-3.4869221257763785	-2.38	3.7088548790605693
446	1033	CDKN3	2.8115260590835525	2.38	1.6640436729081676
447	4222	MEOX1	-3.206882043516	-2.38	2.7402183181709994
448	114787	GPRIN1	2.7723108500967797	2.38	1.5972086675735293
449	6790	AURKA	2.786255937538768	2.38	2.998804297492349
450	387778	SPDYC	3.697416427066855	2.37	-4.881981012166384
451	3203	HOXA6	-2.9338685178620394	-2.37	-0.8056008937389805
452	63967	CLSPN	2.8092626752134304	2.37	1.3500578342086
453	347	APOD	-3.1539205635986907	-2.37	8.301453627318958
454	374393	FAM111B	2.8475493191527455	2.37	3.035914648887345
455	3833	KIFC1	2.796547953413438	2.37	3.051026555060215
456	3038	HAS3	-2.8567247634511803	-2.37	3.790570241104893
457	26047	CNTNAP2	3.183171997147263	2.36	2.5955316660774987
458	3737	KCNA2	-3.222494647299258	-2.36	-2.9223400528458865
459	1556	CYP2B7P1	3.356001922519266	2.36	3.100009288473163
460	79953	TMEM90B	3.0464752694282216	2.36	0.7509440760893408
461	51716	CES4	-3.17057622456481	-2.36	-1.0903803983491536
462	442038	SULT1C3	-4.389340211352887	-2.35	-5.189732368136918
463	140597	TCEAL2	-3.0752095402972013	-2.35	-0.4043775055282769
464	3400	ID4	-2.924451979302767	-2.35	4.923578805316382
465	84264	HAGHL	2.9046697076072507	2.35	0.6331864065186718
466	3977	LIFR	-2.7607653365647917	-2.35	6.324095900656872
467	57082	CASC5	2.8443824964685884	2.35	1.9064551028226295
468	647309	LOC647309	-3.143790471593871	-2.34	-5.094503916031505
469	4583	MUC2	3.7276568307195777	2.34	-3.890097334599721
470	83461	CDCA3	2.8013069152093197	2.34	1.676597002013153
471	1160	CKMT2	-2.977695907158899	-2.34	0.9733035763699498
472	83539	CHST9	-3.046648805683459	-2.34	1.9063584859478115
473	9134	CCNE2	2.75789177815382	2.34	2.445377666705284
474	115908	CTHRC1	2.799667330662912	2.34	5.222388772487228
475	284521	OR2L13	-3.036634108828157	-2.33	-3.3612362416633554
476	9481	SLC25A27	-2.7988401527847167	-2.32	2.209926965490942
477	4102	MAGEA3	3.996279547155151	2.32	-5.620745027092581
478	64344	HIF3A	-2.78093099881323	-2.32	2.300218248447381
479	1543	CYP1A1	-3.1891625802178383	-2.32	-3.0996466675638743
480	2046	EPHA8	3.3452518206013244	2.31	-3.856672647101141
481	859	CAV3	-3.208951092619441	-2.31	-4.854920708778273
482	3201	HOXA4	-2.6415204624978905	-2.31	1.5472331324637065
483	7049	TGFBR3	-2.861144335051439	-2.31	6.7217394102850125
484	100124692	LOC100124692	-3.4181908448403786	-2.31	-0.38768982063656776
485	117532	TMC2	-3.0223192087039625	-2.31	-2.226186158983574
486	152573	SHISA3	-3.1069230811112725	-2.31	-1.7925703068433354
487	2897	GRIK1	-3.0789236339348327	-2.31	-1.3174726498125549
488	5063	PAK3	-2.84289926940112	-2.31	0.41984013318581204
489	147381	CBLN2	3.7140304126408776	2.31	-2.0109479448371994
490	6291	SAA4	-3.1347883992834835	-2.31	-0.4513945395543872
491	131096	KCNH8	-3.0968621109091976	-2.31	-0.4255485609378491
492	222698	NKAPL	-2.770577980216515	-2.31	-0.43325233965141946
493	10253	SPRY2	-2.6431717388001803	-2.3000000000000003	4.649497185211311
494	5468	PPARG	-2.9546114014968303	-2.3000000000000003	4.45265778439574
495	6869	TACR1	-3.0177286205724596	-2.3000000000000003	2.3695696528935506
496	9768	KIAA0101	2.6328879403101584	2.3000000000000003	2.6953164460228005
497	222008	VSTM2A	3.7919727395021585	2.29	-3.4786093351480556
498	3195	TLX1	3.415113388232219	2.29	-4.695840561804421
499	1081	CGA	3.608079072426815	2.29	-4.481596799647749
500	4223	MEOX2	-2.9266045796417757	-2.29	3.092453341963853
501	126353	C19orf21	3.09201383105597	2.29	2.5000430414905943
502	147841	SPC24	2.794823922649147	2.29	-1.1629592858072213
503	2904	GRIN2B	-3.0674643407962177	-2.29	-3.1951786270233344
504	91584	PLXNA4	-2.9885729656810143	-2.29	4.250605095066092
505	6330	SCN4B	-2.7063405161275753	-2.2800000000000002	4.073387534148906
506	2564	GABRE	-3.1557171006998743	-2.2800000000000002	2.7260051503796596
507	478	ATP1A3	3.0152832405168315	2.2800000000000002	-0.60599393194547
508	10003	NAALAD2	-2.817800417378392	-2.2800000000000002	1.1457401268427037
509	554	AVPR2	-2.867858307176058	-2.2800000000000002	0.5376967684783542
510	23671	TMEFF2	-3.0252634886193346	-2.2800000000000002	-4.297888125997297
511	80343	SEL1L2	-3.1903526091201426	-2.27	-3.472801210517103
512	9833	MELK	2.7240748107679367	2.27	2.580033433636845
513	133690	CAPSL	3.1418028265486955	2.27	-3.0662381507669383
514	3316	HSPB2	-2.7616478894048204	-2.27	2.492297816730736
515	4619	MYH1	-3.5111427431819457	-2.27	-1.179854712746744
516	1805	DPT	-3.0469697564170515	-2.27	6.315791260850781
517	54810	GIPC2	-2.7523436690069354	-2.27	1.8263806998653156
518	5475	PPEF1	3.069992914121655	2.27	-0.2988505626547903
519	79987	SVEP1	-2.887857747362811	-2.27	6.00649384913526
520	1958	EGR1	-2.7691061857482895	-2.2600000000000002	8.715038371979038
521	6366	CCL21	-3.118169782591141	-2.2600000000000002	3.371076184928655
522	64805	P2RY12	-2.8099074733957248	-2.2600000000000002	1.0267400793603905
523	9	NAT1	3.0651422886675084	2.25	4.699833357258134
524	51085	MLXIPL	-2.7913807825224173	-2.25	2.76571085055601
525	4604	MYBPC1	-3.7426230800610556	-2.25	2.257657413169913
526	26289	AK5	-3.005219372922607	-2.25	3.995324107444921
527	26045	LRRTM2	-2.6527194654977593	-2.24	0.1974813295787801
528	429	ASCL1	3.575759380921225	2.24	-4.37900294478834
529	991	CDC20	2.691743347564595	2.24	3.28784909826349
530	57482	KIAA1211	2.800419432635255	2.24	1.4946125137230803
531	5239	PGM5	-2.7608507119773384	-2.24	3.8083025781876705
532	150771	ITPRIPL1	-2.6850480786924344	-2.24	1.083713374280717
533	56920	SEMA3G	-2.8324296521788335	-2.24	5.436534881712193
534	7122	CLDN5	-2.852176543292666	-2.24	3.622633827850168
535	667	DST	-2.5683062425080894	-2.24	8.736305698896798
536	168667	BMPER	-2.8884289242933128	-2.23	1.0133753429768204
537	2047	EPHB1	-2.7767215732402133	-2.23	2.5700054405915673
538	8318	CDC45	2.745712302370079	2.23	1.3868535344363742
539	4148	MATN3	2.721966428988397	2.23	2.956279532620082
540	57167	SALL4	2.6950060609887974	2.23	-0.9509760836590141
541	137868	SGCZ	-2.983479999608948	-2.23	-4.925734585883097
542	890	CCNA2	2.6593286604720205	2.23	3.025424028153697
543	165257	C1QL2	-3.1224886980071713	-2.22	-3.207612268073934
544	9228	DLGAP2	-2.7700053317653692	-2.22	-1.8861115431693807
545	23284	LPHN3	-2.785640964764379	-2.22	1.7254083027368776
546	92558	CCDC64	2.678987048684443	2.22	2.5737194291685737
547	4081	MAB21L1	-2.7300951395130504	-2.22	1.3030184237497897
548	3779	KCNMB1	-2.711793953159196	-2.22	3.304609102879822
549	6326	SCN2A	-2.8930818398748612	-2.22	1.4868920820472848
550	169693	C9orf71	-2.8483858896497978	-2.21	-3.5189300853920433
551	200150	PLD5	-2.998820037045978	-2.21	-1.8516395528757024
552	54478	FAM64A	2.7429736991868356	2.21	0.7104938483999839
553	414332	LCN10	-2.9066244487902906	-2.21	-1.0914047303758259
554	10615	SPAG5	2.5808203705350214	2.2	3.603259467841193
555	5081	PAX7	3.679877716340982	2.2	-4.734999468164693
556	55355	HJURP	2.6075708160568074	2.2	2.3463150188923194
557	222950	C7orf51	-2.664798629415786	-2.2	-1.1089565294128545
558	3953	LEPR	-2.646799706600639	-2.2	5.023179125750558
559	4499	MT1M	-2.687015327445171	-2.2	1.3659290380528177
560	606293	KLKP1	2.9633699208370095	2.2	-3.8100750670555215
561	1813	DRD2	-3.0147002841752846	-2.2	-0.48055951941670083
562	55388	MCM10	2.68123128375864	2.2	1.8941239614965832
563	858	CAV2	-2.6537924681026435	-2.2	6.222096164139048
564	6581	SLC22A3	-2.9146655980386518	-2.2	1.9316011146310397
565	5168	ENPP2	-2.785575966513775	-2.2	6.052713925059225
566	2949	GSTM5	-2.757105660951368	-2.19	3.1671574731080643
567	2532	DARC	-3.0180935330727916	-2.19	4.611748122029867
568	152078	C3orf55	-2.852035401260641	-2.19	0.8715773693379111
569	5140	PDE3B	-2.944766922485876	-2.19	4.156733782721486
570	115330	GPR146	-2.729553108643819	-2.19	3.184076328084546
571	7272	TTK	2.6510327193714303	2.19	2.365369628563
572	338821	LST-3TM12	-3.818161968383318	-2.18	-4.626602270706083
573	1215	CMA1	-3.0903199606131198	-2.18	-0.6902802127998657
574	144455	E2F7	2.7416110664133853	2.18	0.6268076935013985
575	4105	MAGEA6	3.7648774069535205	2.18	-5.489973805839523
576	221091	LRRN4CL	-2.6112854711459117	-2.18	3.013329416772852
577	3872	KRT17	-3.238858615663653	-2.18	6.023953181476117
578	4969	OGN	-2.8706422268618534	-2.18	5.250218002869319
579	8626	TP63	-2.873936322518161	-2.18	4.3586775130713065
580	84281	C2orf88	-2.7497053389035018	-2.18	2.577935313017923
581	1277	COL1A1	2.789872167586339	2.18	10.959217953937152
582	2557	GABRA4	-2.948505605871508	-2.18	-3.490637036928802
583	9796	PHYHIP	-2.682994223823829	-2.18	1.0574352693944502
584	57158	JPH2	-2.752754694937708	-2.17	2.867527322734793
585	8337	HIST2H2AA3	2.6764214668577706	2.17	3.690873510435486
586	1776	DNASE1L3	-2.7280567196674026	-2.17	1.342046370248187
587	128553	TSHZ2	-2.5640825202521604	-2.17	3.633232062510442
588	158062	LCN6	-2.8391315065925253	-2.17	-3.1100111349997515
589	650	BMP2	-2.7260646435929696	-2.17	1.635914146673095
590	23397	NCAPH	2.592043590391697	2.17	2.415324087908783
591	126668	TDRD10	-2.5742966562736016	-2.17	0.04675365951020481
592	388555	IGFL3	3.035584521624588	2.16	-4.655780630638437
593	202374	STK32A	-2.7081093144646395	-2.16	-1.7620300481339417
594	84649	DGAT2	-2.982819638384215	-2.16	5.848133867871626
595	57484	RNF150	-2.735099497796328	-2.16	2.746519958843528
596	660	BMX	-2.725854478558179	-2.16	1.3111753757980162
597	150350	ENTHD1	2.925979367762011	2.16	-3.606401960407369
598	79998	ANKRD53	-2.7020071852522305	-2.16	0.11811726159023016
599	84171	LOXL4	-2.6712460468383386	-2.16	3.2096117303630725
600	579	NKX3-2	2.805937334047298	2.15	-2.1879914823072784
601	388939	C2orf71	-2.888260356344637	-2.15	-3.2306998110157656
602	5624	PROC	2.683847833663255	2.15	-2.5559890642712215
603	2016	EMX1	3.15909267652764	2.15	-2.964500645473028
604	2938	GSTA1	-3.226152086596678	-2.15	-0.366348824394982
605	157313	CDCA2	2.667343868010166	2.15	1.4922580218365962
606	10316	NMUR1	-2.669803756234071	-2.15	0.8475488898969568
607	8355	HIST1H3G	2.9918069022666662	2.15	-4.063709198329468
608	374308	PTCHD3	-3.0746879618925527	-2.15	-2.5781109119743784
609	54221	SNTG2	-2.8619091703784405	-2.15	-1.237604982313898
610	6327	SCN2B	-2.51198393637946	-2.15	1.4723970272950424
611	1879	EBF1	-2.710224460104829	-2.15	4.802571577609411
612	7432	VIP	-2.6648266316351497	-2.15	-2.6085354700082295
613	9636	ISG15	2.7542804503195866	2.15	4.038320312150847
614	117	ADCYAP1R1	-2.7277049988687936	-2.15	-0.6097448640626157
615	9452	ITM2A	-2.588081435732389	-2.15	5.342242315959652
616	3906	LALBA	-4.1637733427774135	-2.14	-4.091508041105233
617	55118	CRTAC1	-2.682971495547496	-2.14	1.2230599066295818
618	2822	GPLD1	-2.66348298776411	-2.14	1.0921325367083452
619	79919	C2orf54	3.0650126112439073	2.14	0.466504986168054
620	7069	THRSP	-3.110018743229109	-2.14	3.9147325469842342
621	10178	ODZ1	-2.7417263194848878	-2.14	0.3905619409051783
622	1358	CPA2	-2.9681861076100082	-2.13	-3.582327406752838
623	9104	RGN	-2.710624106618209	-2.13	1.2724437264739565
624	845	CASQ2	-2.854910034762469	-2.13	1.654922042875127
625	1828	DSG1	-3.2529125841861446	-2.13	0.26872794806585376
626	4306	NR3C2	-2.4932866194019896	-2.13	3.8296631362219697
627	6649	SOD3	-2.7631960717002224	-2.12	4.407004212563972
628	2690	GHR	-2.6981038982311056	-2.12	5.459576123697415
629	11130	ZWINT	2.4619641191752213	2.12	3.8786967689806664
630	5629	PROX1	-2.706770028664651	-2.12	0.04286779283876941
631	7173	TPO	-2.64902842717974	-2.12	0.33520588679750724
632	3017	HIST1H2BD	2.638880378171943	2.12	3.5429042259395986
633	4582	MUC1	2.8021632015270064	2.11	7.219616356883848
634	54873	PALMD	-2.6610651254522937	-2.11	5.885227185584572
635	94032	CAMK2N2	2.6562103754104665	2.11	-1.3250531470266431
636	25837	RAB26	2.669938255707964	2.11	0.8468590726688822
637	399668	NCRNA00086	-2.598339628790665	-2.11	1.4939885355323739
638	140730	RIMS4	2.912934443378243	2.11	1.9296085771266676
639	610	HCN2	2.674139387323974	2.11	-1.5613225070808987
640	768	CA9	3.230988856020394	2.11	-2.359684388279439
641	6258	RXRG	-2.885581571574925	-2.11	-1.2245675610849007
642	84870	RSPO3	-2.6461750866291696	-2.11	2.858573032752512
643	8365	HIST1H4H	2.799410225847444	2.11	2.0569317235524642
644	9700	ESPL1	2.5797435559066857	2.11	2.291047640610185
645	27121	DKK4	-2.857276428813302	-2.11	-3.7370722824042777
646	56656	OR2S2	-2.8405019964702087	-2.11	-4.185528824730178
647	51617	HMP19	3.258462983944673	2.11	-3.981067919457467
648	118430	MUCL1	-3.6752499208034775	-2.11	4.866515497067905
649	5009	OTC	-2.922919530390706	-2.11	-4.859406762711538
650	577	BAI3	-2.6095056948213133	-2.11	-1.1062800748224177
651	440556	FLJ42875	-2.7250901824149367	-2.11	-1.8884573712909796
652	283208	P4HA3	2.5715695727541403	2.11	1.8506266626650665
653	729533	FAM72A	2.5835018847665276	2.11	0.1728423658467773
654	57863	CADM3	-2.9005683477297097	-2.1	2.072481737750851
655	4922	NTS	-3.2383742137090805	-2.1	-1.9918023026498681
656	84709	C4orf49	-2.6052920769204833	-2.1	-0.6522793210107292
657	3866	KRT15	-3.0842427148789735	-2.1	6.6168340472216745
658	1917	EEF1A2	3.1355647528171757	2.1	3.0660143937020767
659	284	ANGPT1	-2.6628921833833044	-2.1	3.26090450095967
660	990	CDC6	2.4931767074577653	2.1	3.0160724669242347
661	1062	CENPE	2.50285560828574	2.1	3.0063627901975996
662	7102	TSPAN7	-2.626252140586044	-2.1	4.685078287208127
663	6331	SCN5A	-2.613187680794225	-2.1	-0.44009847583085293
664	9493	KIF23	2.490510045565776	2.1	3.3938247017456042
665	56477	CCL28	-2.7160027113597294	-2.09	4.042849916994791
666	6354	CCL7	3.0862705323650896	2.09	-4.4548543940584375
667	7145	TNS1	-2.5834122017687577	-2.09	8.442649626666695
668	284749	LOC284749	3.0115547744725264	2.09	-1.4692564097672844
669	9622	KLK4	2.7278128794549628	2.09	-0.2452124497785277
670	50859	SPOCK3	-2.9638707337899852	-2.09	-2.5578076739604207
671	2201	FBN2	2.711424021696822	2.09	1.455873383677153
672	127	ADH4	-2.55636640962104	-2.09	-0.9342488484267865
673	9127	P2RX6	-2.6868288431081218	-2.09	-1.450036722278687
674	2159	F10	-2.6741906944451355	-2.09	1.5241477193865722
675	10913	EDAR	-2.854994650813598	-2.09	-1.9043601153636298
676	301	ANXA1	-2.4806363316685762	-2.08	8.17405001066335
677	4661	MYT1	2.8880568386240784	2.08	-2.097286654069974
678	5737	PTGFR	-2.729779847491293	-2.08	2.019277486878378
679	54997	TESC	-2.486024118603579	-2.07	1.2816273357653274
680	3706	ITPKA	2.741375381442366	2.07	-2.370562657110808
681	117248	GALNTL2	-2.618531067301814	-2.07	4.758990025920928
682	9194	SLC16A7	-2.778311362934501	-2.07	1.8894987124962053
683	152015	ROPN1B	-3.1339821825881855	-2.07	0.43172984317592444
684	26112	CCDC69	-2.6871206958757736	-2.07	5.447985668844274
685	10993	SDS	2.61290423188534	2.07	1.6447792896994426
686	63973	NEUROG2	-2.7648347873593613	-2.07	-1.7451929311545966
687	349136	WDR86	-2.5376525372042233	-2.07	1.095058103773257
688	8438	RAD54L	2.5003467448055923	2.07	1.3540814501350098
689	3642	INSM1	3.20795698356327	2.07	-3.0642000159094107
690	57126	CD177	2.9902116467372513	2.07	-1.6931989426265734
691	9378	NRXN1	-2.7787435289558022	-2.07	0.5883779312546615
692	4318	MMP9	2.828589344720564	2.07	4.087950403284445
693	728833	FAM72D	2.5169294412080463	2.07	0.9002177419119399
694	124222	PAQR4	2.427658322943182	2.07	4.011368802761127
695	59352	LGR6	-2.7834453181600236	-2.06	2.464473214498995
696	83857	TMTC1	-2.5357012224776088	-2.06	5.672921568819469
697	10381	TUBB3	2.533347573118252	2.06	3.2845628480228095
698	115861	NXNL1	-2.7458976217441724	-2.06	-3.5358978606138183
699	2001	ELF5	-2.9578564308674125	-2.06	3.8094629837696004
700	22871	NLGN1	-2.834535305894451	-2.06	-0.2774441109853678
701	9413	FAM189A2	-2.6421799911656763	-2.06	3.814135984575766
702	10562	OLFM4	-3.204782954664758	-2.06	2.1752161722692596
703	9628	RGS6	-2.5734174560765988	-2.06	1.0287607420283462
704	633	BGN	2.514336668119381	2.05	8.064871223345602
705	80059	LRRTM4	-2.865963821884041	-2.05	-4.444911157180544
706	4973	OLR1	2.5216865730455638	2.05	2.9817766032987443
707	8406	SRPX	-2.504361086202998	-2.05	5.00254078792188
708	94027	CGB7	-2.545617517949743	-2.05	-1.9314827990829777
709	216	ALDH1A1	-2.583197856206929	-2.05	5.5837605438134945
710	9055	PRC1	2.4240681198863374	2.05	4.391044140191524
711	4100	MAGEA1	3.2943561496281957	2.04	-5.070553778167862
712	113115	FAM54A	2.4525845858909383	2.04	0.3012449355164518
713	147463	ANKRD29	-2.496781350526575	-2.04	2.5166949764268356
714	266743	NPAS4	-2.707997046468906	-2.04	-3.392979538346543
715	8822	FGF17	-2.666939034838086	-2.04	-4.249238311440641
716	171024	SYNPO2	-2.4685312632118537	-2.04	6.69761334008068
717	9365	KL	-2.4834894131610534	-2.04	2.0825225203778874
718	151306	GPBAR1	-2.712284303364956	-2.0300000000000002	-0.2525672606259684
719	2172	FABP6	3.1016622708802455	2.0300000000000002	-4.3186905423439645
720	1620	DBC1	-2.8915915386437776	-2.0300000000000002	0.852050639450369
721	1164	CKS2	2.3641989512058297	2.0300000000000002	3.6037276196644457
722	80178	C16orf59	2.4009024685355547	2.0300000000000002	0.7756789270415553
723	891	CCNB1	2.3577053352835624	2.0300000000000002	4.280870836771998
724	100133545	LOC100133545	-2.6393443036502404	-2.0300000000000002	-2.16760792962564
725	5010	CLDN11	-2.4784356842764903	-2.0300000000000002	3.979205505710016
726	23460	ABCA6	-2.5281950858080218	-2.0300000000000002	3.7983441453608857
727	9052	GPRC5A	2.5258665210156654	2.0300000000000002	5.805378597504443
728	84432	PROK1	-2.985226761717443	-2.02	-2.8929250651881455
729	284578	LOC284578	-2.4925822451982476	-2.02	-0.05636449719351567
730	116028	C16orf75	2.3943984756275523	2.02	2.461223417895437
731	284339	TMEM145	2.7428646310237847	2.02	-1.260969113429773
732	3229	HOXC13	2.735104442445588	2.02	1.121920473518151
733	5187	PER1	-2.2800771295016924	-2.02	5.738549679056269
734	253738	EBF3	-2.56308224472157	-2.02	3.1621441317452184
735	4804	NGFR	-2.588790506704903	-2.02	3.8954924858246853
736	440279	UNC13C	-2.679066200801012	-2.02	-2.7028936310053053
737	2302	FOXJ1	3.023610570048759	2.02	-1.6605682666715125
738	222166	C7orf41	-2.4694510665090177	-2.02	6.384167648299243
739	60598	KCNK15	2.650751497822116	2.02	0.9657274421659284
740	794	CALB2	-2.8763317540547444	-2.02	3.2301994267560725
741	9737	GPRASP1	-2.3262242816485137	-2.02	3.6479655341425232
742	5050	PAFAH1B3	2.3543600263472366	2.02	4.181234710196953
743	164045	HFM1	-2.492436151605701	-2.02	-1.6403442919131448
744	149461	CLDN19	-2.413951500414688	-2.02	1.5880554753535632
745	4001	LMNB1	2.3876873264124203	2.02	4.594644096881508
746	55247	NEIL3	2.379247147099875	2.02	0.4536508069471581
747	131177	FAM3D	-2.981704094983927	-2.0100000000000002	0.1288849726157367
748	124093	CCDC78	2.6822180960970887	2.0100000000000002	-0.21296722814605262
749	340543	TCEAL5	-2.4774552622135846	-2.0100000000000002	-0.15282416555819928
750	8339	HIST1H2BG	2.7382293140886147	2.0100000000000002	-0.08810972138611635
751	3356	HTR2A	-2.5903948058801354	-2.0100000000000002	-0.7325760109610482
752	84634	KISS1R	2.8205458651091573	2.0100000000000002	-4.281502739646197
753	4948	OCA2	-2.8932514310092086	-2.0100000000000002	-2.187134549714601
754	1956	EGFR	-2.5763243681761523	-2.0100000000000002	5.0556395235895275
755	29958	DMGDH	-2.5511622568909895	-2.0100000000000002	1.357146248522071
756	286097	EFHA2	-2.3505728767586795	-2.0100000000000002	1.8797282651892513
757	22866	CNKSR2	-2.575482143528243	-2.0100000000000002	-0.14075265694967593
758	57497	LRFN2	2.73128985266482	2	-2.752804532323561
759	157570	ESCO2	2.3884595699532745	2	1.7391178117694517
760	827	CAPN6	-2.8841200511898686	-2	2.3555677184745107
761	147495	APCDD1	-2.4042053728123323	-2	5.078186718429603
762	64151	NCAPG	2.362721657274458	2	3.089847189823178
763	5743	PTGS2	-2.6126776339420488	-1.99	2.4895086641217747
764	360205	C17orf93	2.9349989725558676	1.99	-5.857873173319155
765	389903	CSAG3	3.01943595706743	1.99	-5.274614026355634
766	201651	LOC201651	-2.569836458287317	-1.99	-3.2398966951459496
767	27065	D4S234E	-2.392069940758219	-1.99	2.203060790552195
768	2353	FOS	-2.606766022315467	-1.99	8.42606664137136
769	4283	CXCL9	2.6736737182855017	1.99	4.225371628415889
770	79801	SHCBP1	2.3851151487135254	1.99	2.292040360567543
771	126961	HIST2H3C	2.5732419349552442	1.99	-3.0305987770665004
772	130733	TMEM178	-2.497413432084283	-1.99	1.4266954885598084
773	9510	ADAMTS1	-2.410878039663865	-1.99	6.483665412696204
774	2161	F12	2.5217139680099647	1.99	0.7121399424894853
775	10721	POLQ	2.404279742507107	1.99	1.5480153957552196
776	3204	HOXA7	-2.4055140615492285	-1.98	2.0472481712111943
777	2890	GRIA1	-2.9311492230407903	-1.98	-0.9921966280307422
778	3832	KIF11	2.3365583598865016	1.98	4.167801063740016
779	10144	FAM13A	-2.32924188691326	-1.98	5.531199356327481
780	10753	CAPN9	2.690071357586975	1.97	0.7777298739368843
781	56992	KIF15	2.4204152714125358	1.97	2.159893577337138
782	1733	DIO1	2.877750496847193	1.97	-0.06411166531120675
783	23743	BHMT2	-2.521382344567706	-1.97	3.072695827628567
784	388335	TMEM220	-2.298003407650711	-1.97	2.72958202030024
785	27299	ADAMDEC1	2.7228618758405534	1.96	0.5401741144961527
786	9048	ARTN	2.546540591268563	1.96	-0.6365996146673323
787	314	AOC2	-2.5179527338809167	-1.96	0.2943810914994798
788	404217	CTXN1	2.3917254492550653	1.96	2.138154818167627
789	4781	NFIB	-2.3780757804918538	-1.96	7.351114463857062
790	163175	LGI4	-2.427125826253833	-1.96	2.0829728211990797
791	3484	IGFBP1	-3.0278964712680674	-1.95	-3.1479157459195637
792	10631	POSTN	2.3649103476122146	1.95	9.104016275957019
793	8347	HIST1H2BC	2.499839402190211	1.95	1.2684272638715932
794	5354	PLP1	-2.7833300823985474	-1.94	1.4140950159219368
795	54763	ROPN1	-3.071048654796056	-1.94	-0.24434265426015792
796	60529	ALX4	-2.7041706092211486	-1.94	-1.376901155861265
797	653820	FAM72B	2.375559090542752	1.94	0.8185190259549393
798	83643	CCDC3	-2.5067084089055434	-1.94	5.130907178935593
799	4477	MSMB	3.1307608035996264	1.93	-0.39648966765949933
800	9073	CLDN8	-2.7601040251163655	-1.93	3.043614197024959
801	3200	HOXA3	-2.3197598894386977	-1.93	1.9566973692404002
802	316	AOX1	-2.542995915550141	-1.93	4.090314769883254
803	1960	EGR3	-2.4840483902803765	-1.93	5.097516292577256
804	63970	TP53AIP1	-2.3679635661071967	-1.93	0.24759142388202515
805	388815	C21orf34	-2.3092219569805263	-1.93	2.0079037904635992
806	345275	HSD17B13	-2.353260328152332	-1.93	1.9633790330284011
807	2934	GSN	-2.3755907405153565	-1.93	9.554280894129167
808	11339	OIP5	2.3096512240617217	1.93	0.5557288111802676
809	4821	NKX2-2	3.057823406013976	1.92	-5.555700698735202
810	161176	C14orf49	-2.4865428515068273	-1.92	2.0461126316278433
811	5831	PYCR1	2.280577487878065	1.92	5.253799314119606
812	1800	DPEP1	2.4996500060549085	1.92	-1.603547853470701
813	25818	KLK5	-3.0285158900087796	-1.92	2.4281373649434235
814	820	CAMP	2.762525775080796	1.92	-3.179830359449275
815	55384	MEG3	-2.339483347771353	-1.92	2.4790809084920244
816	7512	XPNPEP2	-2.6725780542423974	-1.92	0.7073234691215171
817	84057	MND1	2.3976023444987633	1.92	0.29329783631744644
818	64221	ROBO3	-2.2511708009580462	-1.92	2.158161243224932
819	386617	KCTD8	-2.651949138728186	-1.9100000000000001	-4.1379588346516005
820	56849	TCEAL7	-2.2669781024891393	-1.9100000000000001	1.7309859805489527
821	92737	DNER	-2.7234298937478183	-1.9100000000000001	-1.1136071115384678
822	50604	IL20	2.932582391130733	1.9100000000000001	-1.1987342045783305
823	4239	MFAP4	-2.568973648572763	-1.9100000000000001	6.371156045844897
824	55022	PID1	-2.410560306663089	-1.9100000000000001	3.3836198521165937
825	3756	KCNH1	2.568721763580375	1.9100000000000001	0.4397845450560938
826	23546	SYNGR4	2.514578259716044	1.9100000000000001	-4.084365983368545
827	4237	MFAP2	2.2979648716808003	1.9100000000000001	4.281218468579557
828	9586	CREB5	-2.296610413782529	-1.9000000000000001	3.4310599222588154
829	79935	CNTD2	2.4798188591790953	1.9000000000000001	0.13955837406163396
830	10826	C5orf4	-2.355848882748381	-1.9000000000000001	5.324189650920895
831	23650	TRIM29	-2.639010215370813	-1.9000000000000001	5.306837333161909
832	3914	LAMB3	-2.4173609397232685	-1.9000000000000001	5.946195561273918
833	10642	IGF2BP1	2.687961557186534	1.9000000000000001	-3.7051078287697807
834	10655	DMRT2	-2.62550923183377	-1.9000000000000001	0.3040198086677312
835	4638	MYLK	-2.2569236014237544	-1.9000000000000001	7.916208923248742
836	158511	CSAG1	2.9499009428368903	1.8900000000000001	-6.0234426271609545
837	283383	GPR133	-2.4915125754715626	-1.8900000000000001	2.244770674242111
838	3569	IL6	-2.698118232915376	-1.8900000000000001	1.5576636692089543
839	9148	NEURL	2.6969650041230184	1.8900000000000001	0.5647578216723045
840	5806	PTX3	-2.5901834609377747	-1.8900000000000001	1.527535960273393
841	116238	TLCD1	2.258010163653027	1.8900000000000001	2.1332581731929383
842	116255	MOGAT1	-2.635804045568223	-1.8900000000000001	-4.650876930727669
843	6344	SCTR	-2.56491027946596	-1.8900000000000001	-3.6456817419893444
844	2246	FGF1	-2.1909536511206444	-1.8900000000000001	4.733219134994493
845	134466	LOC134466	-2.222667163600183	-1.8900000000000001	0.9977625708037995
846	5888	RAD51	2.2343715073772605	1.8900000000000001	1.9194606561673717
847	4314	MMP3	2.572355165380583	1.8800000000000001	2.014540673791823
848	6369	CCL24	-2.7158549678596784	-1.8800000000000001	-4.0253981280615125
849	55026	FAM70A	-2.2704317360853903	-1.8800000000000001	2.4043624085708113
850	64066	MMP27	-2.6455500061914066	-1.8800000000000001	-1.8430760475437946
851	10879	SMR3B	-3.086635596147159	-1.8800000000000001	-4.079896878440756
852	116362	RBP7	-2.3910466376328237	-1.8800000000000001	4.13219836287156
853	152789	JAKMIP1	2.431468743743041	1.8800000000000001	-1.1015728539924772
854	1010	CDH12	-2.446682256449375	-1.8800000000000001	-0.6053511108270454
855	117286	CIB3	2.551105576542937	1.8800000000000001	-3.470183686431665
856	140738	TMEM37	-2.5394995542338457	-1.8800000000000001	4.206636738100449
857	9401	RECQL4	2.2383422659287504	1.8800000000000001	2.7214048944978733
858	10887	PROKR1	-2.6204867795786573	-1.8800000000000001	-3.0971086387165925
859	51512	GTSE1	2.2610256328013256	1.8800000000000001	2.094574166426721
860	9314	KLF4	-2.3926683427563367	-1.8800000000000001	5.687873888673959
861	9729	KIAA0408	-2.312463993278584	-1.8800000000000001	1.312717361264047
862	81930	KIF18A	2.251274686457463	1.8800000000000001	1.8474238923626347
863	9758	FRMPD4	-2.516145268579662	-1.87	-3.6359345379261563
864	1028	CDKN1C	-2.3294041673584256	-1.87	4.220664530675357
865	375061	FAM89A	-2.486065617036859	-1.87	3.201868257526732
866	114905	C1QTNF7	-2.547808670144959	-1.87	1.810184934663579
867	161753	ODF3L1	-2.3673877343352436	-1.87	-1.2651121380420332
868	460	ASTN1	-2.5146329031447756	-1.87	0.3182067549972967
869	286002	LOC286002	-2.642173900197888	-1.87	-1.947951271811806
870	51129	ANGPTL4	-2.49971657456519	-1.87	4.0679168057842245
871	57348	TTYH1	-2.503874069751202	-1.87	2.3640178029349577
872	57685	CACHD1	-2.2189118625758093	-1.87	4.831217043477158
873	255426	RASGEF1C	-2.6377296399793706	-1.87	-1.746764949767521
874	23057	NMNAT2	-2.469527431073879	-1.86	2.3834206467101255
875	2537	IFI6	2.3728925583348923	1.86	6.209330604811615
876	345557	PLCXD3	-2.480049613828185	-1.86	1.130550458653137
877	25790	CCDC19	2.3278881406704333	1.86	0.6725446070345241
878	56649	TMPRSS4	3.0228009002069474	1.86	-1.0963254598931391
879	10391	CORO2B	-2.278349548635823	-1.86	2.700630594268896
880	51778	MYOZ2	-2.630563557783904	-1.86	-2.530212907689911
881	9143	SYNGR3	2.402800319659617	1.86	-1.027436043144541
882	55800	SCN3B	-2.213151584831283	-1.86	1.5091957413546078
883	57402	S100A14	2.4638035673987377	1.86	5.580414255168133
884	9182	RASSF9	-2.2682731758753345	-1.86	1.3134781806700018
885	93649	MYOCD	-2.4649534653308622	-1.86	-0.13995707315734354
886	220965	FAM13C	-2.2611961485551113	-1.86	2.6734170367777144
887	4660	PPP1R12B	-2.103109793877561	-1.86	6.618164288733718
888	11254	SLC6A14	-2.756058284596901	-1.85	2.322237396391258
889	420	ART4	-2.571239956165328	-1.85	-1.854904819747992
890	55502	HES6	2.285602552709441	1.85	0.9088069240789529
891	729	C6	-2.955469222555846	-1.85	0.6576031988685743
892	230	ALDOC	-2.3280820267015274	-1.85	4.416890132081868
893	2587	GALR1	-2.6264209638633123	-1.85	-4.554015402329698
894	222546	RFX6	-3.0696016851700088	-1.85	-2.8355826564813724
895	284485	C1orf230	2.637498733737189	1.85	-3.126483037301103
896	79190	IRX6	-2.6795005625754724	-1.85	0.7382271203426571
897	25854	FAM149A	-2.325456235709199	-1.85	2.139313600838781
898	84929	FIBCD1	2.8641391664529423	1.84	-2.1723647931433017
899	64129	TINAGL1	-2.231418128135691	-1.84	5.451580737079695
900	22808	MRAS	-2.2529259685518173	-1.84	5.9347609992729025
901	9478	CABP1	-2.361804076950678	-1.84	-1.0263906402681133
902	728461	CSAG2	2.8736081364511716	1.83	-4.927369211782204
903	5473	PPBP	-2.753657454791923	-1.83	-4.720983811594594
904	3909	LAMA3	-2.417546957337204	-1.83	6.091596097579073
905	6713	SQLE	2.2322497645964368	1.83	5.3754874063904525
906	29993	PACSIN1	2.291103243757972	1.83	0.34835030521069327
907	79608	RIC3	-2.4906838161565696	-1.83	1.8101037226254408
908	2774	GNAL	-2.1314742053240074	-1.83	3.023843639336154
909	4753	NELL2	2.6554572591470667	1.82	3.242255183745397
910	50615	IL21R	2.1986147451224425	1.82	0.6387509067339169
911	119385	AGAP11	-2.212092382018964	-1.82	2.302374344138919
912	6530	SLC6A2	-2.8373651683304333	-1.82	-1.522308831555916
913	223117	SEMA3D	-2.295841789810957	-1.82	3.1600568778594798
914	1672	DEFB1	-2.54632198151174	-1.82	0.9099860598606452
915	136259	KLF14	-2.55310058610904	-1.82	-2.784586848414863
916	101	ADAM8	2.1953164207634157	1.82	2.7803510049096203
917	4501	MT1X	-2.2146378317018063	-1.82	5.429099453195335
918	9837	GINS1	2.157197777247616	1.82	2.972467734745796
919	2675	GFRA2	-2.4482465869447188	-1.81	0.40507865243161906
920	5325	PLAGL1	-2.120462536406402	-1.81	4.209970309236807
921	146802	SLC47A2	-2.2664846248950563	-1.81	-2.159998491633698
922	158376	LOC158376	-2.359662680637248	-1.81	0.6539450757466878
923	5997	RGS2	-2.2684450934596336	-1.81	5.528490050740289
924	3084	NRG1	-2.4787853616653126	-1.81	1.5990855676053566
925	164284	APCDD1L	-2.4357994539878853	-1.81	2.0420766413909988
926	270	AMPD1	-2.7157090739156775	-1.8	-1.0196741838629086
927	645090	CXorf30	2.6069604571173186	1.8	-4.3780335279614
928	79974	C7orf58	-2.4056653947458027	-1.8	4.718682201758732
929	55584	CHRNA9	2.868858187059912	1.8	-4.896216958223534
930	158763	ARHGAP36	-3.003982565407401	-1.8	-1.159234571532196
931	112714	TUBA3E	2.532571940480691	1.8	-1.960385930143047
932	4435	CITED1	-2.6346136449288875	-1.8	1.23603207573746
933	54674	LRRN3	-2.4280895074461752	-1.8	1.710958525611047
934	353500	BMP8A	2.121552742689944	1.8	2.6643010714450335
935	1869	E2F1	2.148301743143358	1.8	2.6224568445450696
936	57030	SLC17A7	-2.1807835748198308	-1.8	1.2696542599968454
937	114780	PKD1L2	-2.2671588220566763	-1.8	1.4682896063184436
938	54511	HMGCLL1	-2.414341379295535	-1.79	0.26089811016683007
939	1474	CST6	2.4797952915482275	1.79	-0.22445281608125037
940	3512	IGJ	-2.61803013391539	-1.79	7.307591203935751
941	8843	GPR109B	-2.354944332845796	-1.79	1.400277984617698
942	51299	NRN1	-2.231202709700779	-1.79	4.5009384890268125
943	23542	MAPK8IP2	2.337495191497866	1.79	2.709500507692761
944	10460	TACC3	2.108002240424539	1.79	3.903633110948021
945	2254	FGF9	-2.529206478478269	-1.79	-1.6841694778528438
946	344752	AADACL2	-2.625942778402663	-1.79	-4.884839873111698
947	5745	PTH1R	-2.358874615600275	-1.79	1.3003221010848474
948	212	ALAS2	-2.563222460094238	-1.79	-3.66891806288334
949	79006	METRN	2.248432396677138	1.79	2.8253312362197525
950	3754	KCNF1	2.5611308075969133	1.79	-0.05436381476333485
951	64757	MOSC1	-2.3464574352439267	-1.79	4.761676570379402
952	467	ATF3	-2.258231862205539	-1.79	5.8560502871373785
953	140862	ISM1	-2.2113379931228847	-1.79	4.324294876207107
954	10267	RAMP1	2.3743404112092983	1.78	1.3041829740601776
955	114904	C1QTNF6	2.0865391969702944	1.78	4.327877802236516
956	340204	C6orf127	2.434955065298255	1.78	-2.232802896673129
957	79682	MLF1IP	2.098994889925316	1.78	3.6320675673992584
958	2620	GAS2	-2.231713068785306	-1.78	0.03517105481435906
959	10633	RASL10A	-2.305924982850837	-1.78	-0.2860988355466395
960	1840	DTX1	-2.3248394584972774	-1.78	3.019667481314202
961	1770	DNAH9	-2.3430583183155598	-1.78	-0.32658996756372544
962	5979	RET	2.485778312029128	1.78	3.5342964850975047
963	123099	DEGS2	2.4428898803713706	1.78	3.6318128947583364
964	6696	SPP1	2.380598005978339	1.78	6.277318376971379
965	79927	GRRP1	-2.2574286923299516	-1.78	1.3352064621712134
966	92162	TMEM88	-2.2608348049903975	-1.78	0.96360979428389
967	27338	UBE2S	2.098288611295616	1.78	3.839168336868479
968	137872	ADHFE1	-2.168821932006449	-1.78	2.766736407081801
969	10810	WASF3	-2.1595984040733285	-1.78	4.243860155159705
970	286204	CRB2	-2.383000338720557	-1.77	-0.5502816413855437
971	4111	MAGEA12	2.9498301098420274	1.77	-6.046181751788778
972	3047	HBG1	-2.7022487070389993	-1.77	-5.585987174918785
973	9582	APOBEC3B	2.2745745997724636	1.77	2.0045859747000647
974	13	AADAC	-2.667505051381722	-1.77	0.27434238345015305
975	8344	HIST1H2BE	2.2907354703706657	1.77	-2.561575488716349
976	5321	PLA2G4A	-2.2237081277186377	-1.77	3.016051949717036
977	6623	SNCG	-2.479148240875156	-1.77	4.072480636601161
978	84935	C13orf33	-2.3389856883161753	-1.77	3.7048658636708836
979	358	AQP1	-2.1697564848741377	-1.77	8.091266112296195
980	126204	NLRP13	-2.808802583943959	-1.76	-4.642463283979298
981	120329	CASP12	-2.2599147406148465	-1.76	-2.0497642519016495
982	10874	NMU	2.654788924007394	1.76	-2.6513572147179345
983	220001	VWCE	-2.185786322050465	-1.76	-0.2093140287779853
984	256076	COL29A1	2.6303845146267624	1.76	-4.608531808253901
985	79745	CLIP4	-2.1502951610086094	-1.76	4.6875536141654255
986	9590	AKAP12	-2.266736389532697	-1.76	6.241598661468263
987	9457	FHL5	-2.272997223648686	-1.76	1.7999581538053622
988	23037	PDZD2	-2.262002382985491	-1.75	5.600308754263878
989	941	CD80	2.115449914608764	1.75	-0.5854619973703111
990	80736	SLC44A4	2.411469196877756	1.75	5.032266988671541
991	84457	PHYHIPL	-2.145997873137556	-1.75	1.011006822121503
992	114800	CCDC85A	-2.249483024512842	-1.75	2.381138255177401
993	5005	ORM2	2.832011211763579	1.75	-2.7298628689436475
994	7292	TNFSF4	2.1438490793073686	1.75	2.0192840475093345
995	2770	GNAI1	-2.252991376550178	-1.75	4.810585222752853
996	8644	AKR1C3	-2.3128403204271293	-1.75	5.144001978595995
997	287	ANK2	-2.2543090840633555	-1.75	4.665546361728909
998	285759	FLJ34503	-2.402223728704471	-1.75	-3.9524480566946694
999	90993	CREB3L1	2.2413719330769006	1.75	4.704724553601985
1000	80034	CSRNP3	-2.286344485355665	-1.75	-0.2667897683904385
1001	162461	TMEM92	2.361956328671108	1.74	-2.003187093976328
1002	4842	NOS1	-2.6167749339825503	-1.74	-3.6792557796880634
1003	3061	HCRTR1	-2.3145605273146055	-1.74	-4.087057750356255
1004	361	AQP4	-2.5554691243627388	-1.74	-0.5732757995273788
1005	646962	HRCT1	-2.432075887130852	-1.74	0.7897069753209278
1006	29091	STXBP6	-2.332658525012108	-1.74	0.14688723861093356
1007	57471	ERMN	2.265250681717786	1.74	-0.8009603537857194
1008	2491	CENPI	2.109705716459279	1.74	1.0998708211283799
1009	174	AFP	-2.7909748851210563	-1.73	-0.8290265366943692
1010	10990	LILRB5	-2.3589106282002903	-1.73	2.079708281251053
1011	5243	ABCB1	-2.1310573920090117	-1.73	3.065826909339095
1012	327657	SERPINA9	2.631507580832809	1.73	-3.3219340337764627
1013	257358	LOC257358	-2.2462174279953926	-1.73	-2.589270253230693
1014	8793	TNFRSF10D	-2.1372688278079592	-1.73	2.2644315611915498
1015	84441	MAML2	-2.058664499496194	-1.73	4.974578837754294
1016	8425	LTBP4	-2.091885373529436	-1.73	5.867909055645547
1017	84668	FAM126A	-1.9795820020897406	-1.73	5.0941153715910374
1018	4359	MPZ	-2.2922437392808175	-1.72	0.20590521231691578
1019	100130449	PP14571	2.5054517042281663	1.72	-0.6821011226677183
1020	283869	NPW	2.457092281404294	1.72	-4.220749083853009
1021	342035	GLDN	-2.3384720018474643	-1.72	2.21982321172115
1022	3834	KIF25	-2.425668469862981	-1.72	-1.7920141487963044
1023	260436	C4orf7	-2.8186263777247413	-1.72	1.0881532838674668
1024	440073	IQSEC3	-2.2418612815825667	-1.72	0.7062313601209405
1025	91653	BOC	-2.058716883672669	-1.72	5.175007979087778
1026	3149	HMGB3	2.044334011376305	1.72	5.123329464891624
1027	1002	CDH4	-2.2697563071176723	-1.72	-1.8193994597794483
1028	55679	LIMS2	-2.071875984426066	-1.72	4.742603575880088
1029	63982	ANO3	-2.6712918711831195	-1.71	-0.1627632319076373
1030	1047	CLGN	2.3718572722419213	1.71	2.375388597148675
1031	81624	DIAPH3	2.1506979811838915	1.71	2.2016606273811856
1032	29949	IL19	2.578696522004402	1.71	-4.590719312951412
1033	125875	CLDND2	-2.2598065154464964	-1.71	-1.893000165802769
1034	9172	MYOM2	-2.4002868654783223	-1.71	0.9146737862987024
1035	3226	HOXC10	2.319017915323971	1.71	3.302584758835822
1036	1959	EGR2	-2.113046885676304	-1.71	5.054488774361891
1037	2824	GPM6B	-2.1641797683190895	-1.71	4.143983277008729
1038	646	BNC1	-2.481782690742887	-1.71	-0.34811680042829163
1039	23237	ARC	-2.359780412368315	-1.71	0.4414884673483117
1040	2152	F3	-2.113818710216718	-1.71	5.22177375594008
1041	1821	DRP2	2.2014971547900597	1.71	-1.2638128360427827
1042	89766	UMODL1	2.3971488059439023	1.7	-1.8691585767495287
1043	3290	HSD11B1	-2.466977809853739	-1.7	1.9142580784506178
1044	2348	FOLR1	-2.675294689939957	-1.7	1.4405224180490706
1045	27199	OXGR1	-2.5150236106620016	-1.7	-0.39084788238363377
1046	1993	ELAVL2	2.260088970091295	1.7	-0.1158390276713598
1047	84249	PSD2	-2.30120729279491	-1.7	-0.6570107444611667
1048	65987	KCTD14	-2.311388272560037	-1.7	2.850255790912086
1049	8367	HIST1H4E	2.387171640403397	1.7	-3.3219485925003744
1050	91461	PKDCC	-2.2916074587685014	-1.7	3.2168681441494744
1051	9123	SLC16A3	2.086283891142029	1.7	3.4363207328980794
1052	388697	HRNR	-2.119405315538502	-1.7	-1.170107795625471
1053	1346	COX7A1	-2.2406903904692173	-1.69	3.310344522194162
1054	11067	C10orf10	-2.1820184435167795	-1.69	6.798595946289883
1055	222487	GPR97	-2.3537905698667423	-1.69	-0.8641810858712076
1056	3164	NR4A1	-2.2128839674495757	-1.69	6.321030525129069
1057	118932	ANKRD22	2.1224626750303845	1.69	2.1703611154844338
1058	90019	SYT8	-2.495469465827455	-1.69	0.5702666231448563
1059	3205	HOXA9	-2.174697740946196	-1.69	2.1333132400372805
1060	117581	TWIST2	-2.2705924035045126	-1.69	2.4803550200781954
1061	4233	MET	-2.135718911865807	-1.69	5.3482543316106526
1062	1289	COL5A1	2.138045150686231	1.69	7.621767216499789
1063	10411	RAPGEF3	-2.0480148203659554	-1.69	4.362033177660588
1064	387104	C6orf174	-2.063344513576919	-1.69	3.171571224113675
1065	84733	CBX2	2.16163291285531	1.68	2.6181449951752644
1066	8785	MATN4	-2.504160482980423	-1.68	-2.671090195311328
1067	83699	SH3BGRL2	-2.0042541045002444	-1.68	5.170693136787076
1068	23235	SIK2	-2.0690453199080086	-1.68	5.951784482000727
1069	150000	ABCC13	2.5112072253984983	1.68	-0.7130237549190417
1070	3975	LHX1	2.6819016171324708	1.68	-6.08068949837831
1071	56603	CYP26B1	-2.2568016863507747	-1.68	2.6755857195355963
1072	4684	NCAM1	-2.2474590781124792	-1.68	2.539813805897577
1073	4009	LMX1A	-2.4455056280852925	-1.68	-1.949290510758055
1074	10242	KCNMB2	-2.322188471150252	-1.68	-2.1921033995478116
1075	145270	PRIMA1	-2.0964492603581393	-1.68	2.3900536652625552
1076	25890	ABI3BP	-2.2593245750880913	-1.68	5.296636449948266
1077	5627	PROS1	-1.9841536399103366	-1.68	5.577313445099321
1078	11113	CIT	1.965732132997069	1.67	3.370537385467147
1079	5455	POU3F3	-2.527583122762595	-1.67	-5.120931367405409
1080	60385	TSKS	-2.2015072214197304	-1.67	-2.8623169961339943
1081	162515	SLC16A11	-2.1978256514270185	-1.67	-0.661181100206957
1082	440738	MAP1LC3C	-2.0660884132501014	-1.67	1.3627373686870567
1083	400696	LOC400696	2.2745678386109343	1.67	-2.381470357671695
1084	2681	GGTA1	-2.071777903753803	-1.67	3.9473420836091053
1085	11189	CELF3	2.534318551976819	1.67	-4.828887050369837
1086	6861	SYT5	2.502793427446558	1.67	-4.230780866167532
1087	2700	GJA3	2.2775836754156016	1.67	-3.273201064405444
1088	4085	MAD2L1	2.012406218552543	1.67	3.2181721931245866
1089	1290	COL5A2	2.100909268457757	1.6600000000000001	8.041719141678785
1090	8190	MIA	-2.41781426035144	-1.6600000000000001	1.6815219390188048
1091	9001	HAP1	-2.2800518868752166	-1.6600000000000001	-0.33352714562183955
1092	266722	HS6ST3	2.5485701305699946	1.6600000000000001	1.0316557102606045
1093	113457	TUBA3D	2.4474678361893742	1.6600000000000001	-0.7594302171803723
1094	3742	KCNA6	-2.233346201533173	-1.6600000000000001	0.6294777845497099
1095	1907	EDN2	2.281360290810064	1.6600000000000001	0.49845093581831657
1096	145581	LRFN5	-2.1549704026286145	-1.6600000000000001	0.5671818418827843
1097	146909	KIF18B	2.0088344182573175	1.6600000000000001	2.1212019433470477
1098	50943	FOXP3	2.028150033791638	1.6600000000000001	0.9025543862517396
1099	10635	RAD51AP1	2.0184128445463165	1.6600000000000001	2.3644287321931623
1100	117245	HRASLS5	-2.4360774086026047	-1.6500000000000001	3.7243030778043242
1101	5075	PAX1	2.5444836934548736	1.6500000000000001	-3.5195363165813176
1102	6622	SNCA	-1.9645784016214978	-1.6500000000000001	2.0624923381472007
1103	84302	C9orf125	-2.0467018317857457	-1.6500000000000001	1.5155601819628737
1104	730112	FAM166B	-2.1767835779667992	-1.6500000000000001	-0.5019814086351955
1105	5596	MAPK4	-2.546850424761536	-1.6500000000000001	-0.30162264888124013
1106	27290	SPINK4	2.4149383149368013	1.6500000000000001	-5.144803918835138
1107	3580	CXCR2P1	2.4610838029660678	1.6500000000000001	-1.587944784054562
1108	3590	IL11RA	-1.8909999206935013	-1.6500000000000001	3.5731046452743205
1109	5260	PHKG1	-2.1800032922471217	-1.6500000000000001	0.22735611086219645
1110	2565	GABRG1	-2.4773058651773763	-1.6500000000000001	-4.2470468891181055
1111	64168	NECAB1	-2.1960020018070545	-1.6500000000000001	2.1396322861687302
1112	7048	TGFBR2	-2.002683189105423	-1.6500000000000001	7.802724589413577
1113	492307	C8orf22	-2.811238041033525	-1.6400000000000001	-5.971651242110219
1114	401190	RGS7BP	-2.213347397343883	-1.6400000000000001	-0.5258789712255536
1115	375033	PEAR1	-2.0191105403643164	-1.6400000000000001	3.582397979431812
1116	2146	EZH2	1.9858838077834402	1.6400000000000001	3.2867081943142704
1117	1910	EDNRB	-2.0349930274841355	-1.6400000000000001	4.4931393528961685
1118	64321	SOX17	-2.0612589909752312	-1.6400000000000001	2.4016197026026425
1119	642976	NCRNA00110	-2.5889188695300356	-1.6400000000000001	-2.0785899126698704
1120	51176	LEF1	2.0192607087104872	1.6400000000000001	3.4471596917362755
1121	81610	FAM83D	2.0049931380023027	1.6400000000000001	3.308479607065643
1122	10628	TXNIP	-1.9720278507327405	-1.6400000000000001	10.040044421129027
1123	6382	SDC1	2.2097721172253864	1.6400000000000001	7.093783630724605
1124	116535	MRGPRF	-2.0862009343766843	-1.6400000000000001	2.94021459259378
1125	25886	POC1A	1.9222793146097874	1.6400000000000001	2.2895037774279285
1126	8784	TNFRSF18	2.1082797466468612	1.6300000000000001	0.43995367449735767
1127	352909	C19orf51	2.235280833565038	1.6300000000000001	0.4586898666111448
1128	9319	TRIP13	1.9930471415931348	1.6300000000000001	2.9903836408706934
1129	1462	VCAN	2.0422512682508183	1.6300000000000001	7.949799868204074
1130	5798	PTPRN	2.6946243738778444	1.6300000000000001	-2.4314275210313645
1131	84677	DSCR8	2.6064672998582714	1.6300000000000001	-5.8469210428831895
1132	221303	FAM162B	-2.1195588150436957	-1.6300000000000001	0.15368169822604294
1133	3736	KCNA1	-2.2791873976703414	-1.6300000000000001	-0.5017824665319025
1134	388228	SBK1	2.0367053106599178	1.6300000000000001	3.6904699217244525
1135	50940	PDE11A	-1.9766018842266526	-1.6300000000000001	2.605690264769681
1136	51659	GINS2	2.0292799253705986	1.6300000000000001	2.8596979889005896
1137	9079	LDB2	-1.9685183551502328	-1.6300000000000001	4.872705397612719
1138	146556	C16orf89	-2.3245915497509033	-1.62	2.8862834394706
1139	3838	KPNA2	1.9424094965140517	1.62	6.224232013735069
1140	80816	ASXL3	-2.166470034077272	-1.62	-0.6017412849437778
1141	4248	MGAT3	-2.1172965609264023	-1.62	2.463512233777245
1142	23492	CBX7	-1.883374717303741	-1.62	5.480621016868818
1143	84152	PPP1R1B	-2.410465227934132	-1.62	5.117081833379127
1144	2202	EFEMP1	-2.0792095130406394	-1.62	7.45878504281114
1145	3787	KCNS1	-2.3718633897084667	-1.62	-0.6950873198407591
1146	2626	GATA4	2.615677230187072	1.62	-4.603804882303059
1147	651	BMP3	-2.1707298951928173	-1.62	0.21609269345245052
1148	79827	ASAM	-2.0881565253888947	-1.62	4.7360939234737325
1149	7754	ZNF204P	-1.9976442928226723	-1.62	3.239521189771812
1150	642938	FAM196A	2.3431416864507533	1.62	-0.19497726200195897
1151	11185	INMT	-1.995806876535	-1.62	3.5190436117123647
1152	55771	PRR11	2.026287583760008	1.62	1.7257351581228098
1153	116159	CYYR1	-1.9481851056123778	-1.61	5.150446368190149
1154	116123	FMO9P	2.499593535201531	1.61	-5.4644441948121125
1155	128434	VSTM2L	2.313241126506244	1.61	-0.02122246263302688
1156	10216	PRG4	-2.6033922907028457	-1.61	3.011914646579686
1157	399947	C11orf87	-2.3742382690431967	-1.61	-3.6698622196639348
1158	23213	SULF1	1.964608088331575	1.61	7.305025402436003
1159	90187	EMILIN3	-2.0559920690910145	-1.61	0.9217746575601787
1160	2791	GNG11	-2.032615601854623	-1.61	5.516237765134019
1161	644596	NCRNA00087	-1.978745995908008	-1.61	0.6176232433950949
1162	55040	EPN3	2.152118098106954	1.61	3.6411236301962853
1163	5999	RGS4	2.0600069575585187	1.61	2.5995349562336623
1164	169044	COL22A1	2.1780086488902413	1.61	0.3427212637712252
1165	339965	CCDC158	-2.070387874798326	-1.61	0.7975367576873639
1166	55335	NIPSNAP3B	-1.9776986003214894	-1.61	2.4699374213455725
1167	51155	HN1	1.9120273561593977	1.61	5.4798054387606845
1168	55974	RAG1AP1	1.8281482444424033	1.61	5.6233159308588565
1169	80731	THSD7B	-2.15637130568379	-1.6	1.4259171090839144
1170	10891	PPARGC1A	-2.152272750087011	-1.6	1.507342553778354
1171	8838	WISP3	-2.393140876784525	-1.6	-0.9954409056761504
1172	3228	HOXC12	2.564127624743712	1.6	-5.061173822865832
1173	54112	GPR88	-2.1136350062583986	-1.6	-0.8405979092153325
1174	7137	TNNI3	2.5305221426130986	1.6	-3.734239551419179
1175	352999	C6orf58	-2.3189004853306336	-1.6	-4.912487402917805
1176	83992	CTTNBP2	-2.0377118802686027	-1.6	2.3139126634271867
1177	6335	SCN9A	-2.089364688847549	-1.59	1.0015111384494955
1178	2995	GYPC	-2.0032558309208306	-1.59	4.831712576055919
1179	8989	TRPA1	2.4665268408234073	1.59	-0.2534742166421153
1180	8969	HIST1H2AG	2.2800861160912618	1.59	-2.761855492577535
1181	285622	NBPF22P	2.392714705051153	1.59	-0.8972789920109637
1182	146956	EME1	1.894253242844389	1.59	1.6310902332058241
1183	100130733	LRRC70	-1.9346092720049248	-1.59	2.0118918215593493
1184	57088	PLSCR4	-1.92090930456914	-1.59	5.430965099361103
1185	389084	C2orf82	-2.5580362244058596	-1.58	-1.1271501666257806
1186	6532	SLC6A4	2.694379703622996	1.58	-0.6879722551340586
1187	6425	SFRP5	-2.312123077844736	-1.58	-3.831723583542891
1188	55879	GABRQ	2.646577726478178	1.58	-4.99239257705032
1189	56963	RGMA	-2.051512429718341	-1.58	3.8768172084510537
1190	8608	RDH16	2.1671492974541313	1.58	-0.4477518848662926
1191	10186	LHFP	-1.9484272433250884	-1.58	6.125832306935262
1192	51364	ZMYND10	2.146648421573321	1.58	1.5922250031917735
1193	353345	GPR141	2.0334026910878022	1.58	-1.4426076000159198
1194	3007	HIST1H1D	2.4089579908410794	1.58	-3.112278315451623
1195	3479	IGF1	-2.17043118257123	-1.58	5.462323706412645
1196	414235	C10orf108	-2.2673250070502005	-1.58	-1.6851217838097032
1197	161835	FSIP1	2.2710441402190757	1.58	1.978354738088037
1198	2191	FAP	1.9530826310320977	1.58	4.976230258932291
1199	7538	ZFP36	-1.994607189220701	-1.58	7.689895834440131
1200	283417	DPY19L2	-1.9794241984397465	-1.57	1.2207124129461047
1201	57451	ODZ2	-2.1600284484669143	-1.57	2.635819759804899
1202	339896	GADL1	-2.3739354716739114	-1.57	-5.406024820793861
1203	9783	RIMS3	-1.9386385925565723	-1.57	3.0610718244029664
1204	768206	PRCD	-1.9637123627206827	-1.57	-0.25787051671162814
1205	3012	HIST1H2AE	2.261371511647247	1.57	-0.06124302487696549
1206	219699	UNC5B	1.8733040570206803	1.57	5.097972176107179
1207	83988	NCALD	-1.9985487600015996	-1.56	5.4476629875553035
1208	6725	SRMS	2.2151321687203605	1.56	-0.42820826808130075
1209	5375	PMP2	-2.1039658763030737	-1.56	-2.997797820711198
1210	257000	PLAC2	2.0442342401692852	1.56	2.708931162327028
1211	3006	HIST1H1C	2.1101143542065937	1.56	4.425806960421504
1212	7031	TFF1	2.596201836886524	1.56	2.792489954194554
1213	27087	B3GAT1	-2.326549472735489	-1.56	-0.40235505047115794
1214	27147	DENND2A	-1.860792889550424	-1.56	3.4193330582821173
1215	23461	ABCA5	-1.8264899939541854	-1.56	4.870531373475356
1216	23189	KANK1	-1.8627097350530497	-1.56	6.207760847644526
1217	114	ADCY8	-2.282462441231014	-1.56	-3.6539498560468644
1218	1843	DUSP1	-1.9872378037995557	-1.56	7.862576769307633
1219	4921	DDR2	-2.065164404800211	-1.56	4.6614787284144175
1220	8338	HIST2H2AC	1.9726684791643996	1.56	-1.4856886754476515
1221	93986	FOXP2	-2.02842276424202	-1.56	0.9646399656803024
1222	85236	HIST1H2BK	1.9053525681634904	1.56	5.379378390316329
1223	126669	SHE	-1.9074821805775772	-1.55	4.108465259031371
1224	730	C7	-2.404520870934066	-1.55	4.379594375207366
1225	8322	FZD4	-2.0432309718023696	-1.55	6.728228740382302
1226	53405	CLIC5	-2.0101074803656185	-1.55	3.5423999676549176
1227	7306	TYRP1	2.328006880140336	1.55	-3.036748167424775
1228	10814	CPLX2	2.953783736991315	1.55	-5.653618677706161
1229	7035	TFPI	-1.9316081063744857	-1.55	5.158531413164451
1230	387597	ILDR2	2.056333389073031	1.55	-3.126104227064372
1231	286262	TPRN	1.8481699347241902	1.55	3.707454171951136
1232	84631	SLITRK2	-2.2025159719261405	-1.55	-2.0565907476107737
1233	1581	CYP7A1	-2.065662921323674	-1.55	-3.7572768308806173
1234	246176	GAS2L2	-2.2655510962070515	-1.55	-1.3519237266231623
1235	440097	DBX2	-2.20070638807289	-1.55	-1.4976940400843866
1236	139378	GPR112	-2.192329044850648	-1.55	-3.563984222823418
1237	4360	MRC1	-2.1294440154035503	-1.55	3.9242975607261235
1238	5549	PRELP	-2.1037432789354185	-1.55	6.329780654316486
1239	81620	CDT1	1.9369724926321024	1.55	2.2654609940846413
1240	26051	PPP1R16B	-2.034655752589221	-1.55	3.9059981986961936
1241	1870	E2F2	1.9213642357459355	1.55	2.0506539425222505
1242	729786	GOLGA8C	-1.7779180485044195	-1.55	-0.31078664100346987
1243	275	AMT	-1.866525349354262	-1.54	2.0689784720644098
1244	1260	CNGA2	2.498433942735109	1.54	-5.980894312456366
1245	8613	PPAP2B	-1.8276729359605137	-1.54	6.904461323352134
1246	170850	KCNG3	2.2525653806857306	1.54	-3.043251374698488
1247	79019	CENPM	1.843851970589736	1.54	1.6468746349427594
1248	89958	C9orf140	2.003158988623257	1.54	2.9548214519145617
1249	114784	CSMD2	1.9737240487404824	1.54	0.2158383030262675
1250	83723	FAM57B	2.3596251451085557	1.54	-2.24403268618853
1251	10103	TSPAN1	2.1755201794593795	1.54	4.423277901932542
1252	4908	NTF3	-2.0842651459553374	-1.54	-0.5777715741840571
1253	11343	MGLL	-2.054007440507577	-1.54	6.883835752427078
1254	83987	CCDC8	-1.9513423341078668	-1.54	4.264538605380882
1255	80111	C3orf36	2.0282171239349056	1.54	-2.664103397086138
1256	283768	GOLGA8G	-1.7715377606469476	-1.54	1.2848822731146203
1257	4337	MOCS1	-1.908726569273915	-1.54	4.810051446071109
1258	170692	ADAMTS18	-2.119160317766501	-1.53	1.4738351131520813
1259	2255	FGF10	-2.3359902633716736	-1.53	0.45983044262836
1260	1583	CYP11A1	-1.9248796288559227	-1.53	0.27845475529631525
1261	116511	MAS1L	-2.286342077328413	-1.53	-4.12629632625039
1262	8941	CDK5R2	2.315793062958709	1.53	-5.736951196436088
1263	222962	SLC29A4	-2.265285876064821	-1.53	2.8778785427542943
1264	1827	RCAN1	-1.9338433254903782	-1.53	6.579387000193555
1265	7278	TUBA3C	2.3235142317597446	1.53	-4.928674862867746
1266	6886	TAL1	-1.92148383480184	-1.53	2.145786842711127
1267	93426	SYCE1	-2.19234712494442	-1.53	-0.9214629446531338
1268	84690	SPATA22	-2.264605186309178	-1.53	-2.944962490605892
1269	219681	ARMC3	2.2653228108287315	1.53	-1.5668410116059956
1270	256949	KANK3	-1.8768759528901637	-1.53	2.7289926710675116
1271	196883	ADCY4	-1.9167784737657663	-1.53	3.611266277752428
1272	6660	SOX5	-2.0923266084769296	-1.53	1.3283125382666021
1273	221400	TDRD6	-1.9251338820020287	-1.53	-0.34151448672693807
1274	137835	TMEM71	-2.004144678762122	-1.53	1.6626353858408627
1275	201299	RDM1	1.9207247526406543	1.53	-1.3442962465027397
1276	55084	SOBP	-1.8238574666945182	-1.53	2.7732884555399933
1277	64388	GREM2	-2.054360099337217	-1.52	1.2994754848372387
1278	130271	PLEKHH2	-1.809787804016341	-1.52	3.995418616186797
1279	58494	JAM2	-1.8446425586885482	-1.52	4.028417400779976
1280	91156	IGFN1	-2.2697628545321207	-1.52	-2.1465096402244668
1281	8660	IRS2	-1.8935711278497995	-1.52	5.650066621085053
1282	4129	MAOB	-2.1762179534835178	-1.52	6.238148632436553
1283	55885	LMO3	-2.2040997855547078	-1.52	2.4260805348946044
1284	23225	NUP210	1.8803076715853686	1.52	5.800958353803788
1285	170371	C10orf128	-1.9487980186911182	-1.52	1.1126480487386474
1286	23531	MMD	-2.1067805680715357	-1.52	5.217606854632347
1287	30835	CD209	-1.9560878427468975	-1.52	3.227574973157206
1288	11251	GPR44	-1.9047487502004796	-1.52	-0.8689156243712016
1289	399959	LOC399959	-1.828249062692653	-1.52	4.274958320891415
1290	100132979	GOLGA8DP	-1.7600348033045303	-1.52	0.34696924222965836
1291	54829	ASPN	2.1142450886135844	1.51	5.580586909135819
1292	629	CFB	2.1225941186104147	1.51	7.276587332763793
1293	590	BCHE	-2.2015063327605136	-1.51	0.8214782884619318
1294	1038	CDR1	-2.2274807875498626	-1.51	-0.3302059926904886
1295	696	BTN1A1	-2.4780999266638384	-1.51	-3.122933419717513
1296	124857	WFIKKN2	-2.1868981761339006	-1.51	-3.2827733195590896
1297	3233	HOXD4	-1.8968396057605095	-1.51	-0.3783415771079467
1298	201191	SAMD14	1.9313751402950845	1.51	-1.033090949357215
1299	29127	RACGAP1	1.7988933003537315	1.51	4.653313963027186
1300	375791	C9orf169	2.0986327669496205	1.51	-2.4063193356434485
1301	3604	TNFRSF9	1.9789406463978234	1.51	-0.7941603345861573
1302	220	ALDH1A3	-1.9586511729398057	-1.51	5.2873029147111055
1303	27303	RBMS3	-1.8941047592702147	-1.51	2.7783090635584213
1304	9824	ARHGAP11A	1.8425852261256688	1.51	3.608823351145102
1305	286827	TRIM59	1.752814683242044	1.51	3.2617365798779483
1306	1842	ECM2	-2.0263766873486406	-1.5	5.63270863512893
1307	3249	HPN	2.0481733652718277	1.5	3.453625567563004
1308	30010	NXPH1	2.7760759797336867	1.5	-2.9810195578210372
1309	5816	PVALB	2.692722803764442	1.5	-1.9442812911064782
1310	126917	IFFO2	-1.8565800990871815	-1.5	5.333062937920277
1311	155	ADRB3	-2.3104554942435955	-1.5	-4.167406633574932
1312	2173	FABP7	-2.8109948474276782	-1.5	0.3968924575706566
1313	92304	SCGB3A1	-2.554830889047774	-1.5	0.9212023939424616
1314	8140	SLC7A5	2.023276110793473	1.5	4.952607872886701
1315	92747	C20orf114	2.2288338619159895	1.5	1.7186406353603512
1316	9671	WSCD2	-2.1640244963851605	-1.5	0.49835335557394617
1317	11318	GPR182	-2.105800551827589	-1.5	-3.1194831752973293
1318	10516	FBLN5	-1.9036659114433008	-1.5	6.307036771688988
1319	9472	AKAP6	-1.9323205473056582	-1.5	2.6526150447205885
1320	55137	FIGN	-2.0428437643092443	-1.49	1.3788928445414932
1321	11076	TPPP	-1.9272596218617675	-1.49	3.3484184895422118
1322	51655	RASD1	-2.1249016005235193	-1.49	4.230806450772306
1323	100124700	HOTAIR	2.4056618092757946	1.49	-0.22218964380444528
1324	54507	ADAMTSL4	-1.9749696352639223	-1.49	3.9821608653389724
1325	993	CDC25A	1.901196542990375	1.49	1.6698256097009843
1326	898	CCNE1	1.8501871326452957	1.49	1.1453322650124382
1327	3294	HSD17B2	-2.3054308382999986	-1.49	0.2847790856906815
1328	176	ACAN	1.9938276632494387	1.49	1.0904830947460444
1329	8638	OASL	1.9614378098866208	1.49	2.5645979070902603
1330	8555	CDC14B	-1.752159778996882	-1.48	4.505395059302735
1331	54827	FAM55D	-2.100517827130747	-1.48	-3.9479656716394436
1332	547	KIF1A	2.527192537464395	1.48	-1.0074969012068165
1333	143662	MUC15	-2.4523759820104094	-1.48	1.7901022469964307
1334	222171	PRR15	2.062511319995858	1.48	3.067562128654215
1335	5317	PKP1	-2.1920178022790204	-1.48	4.567645872824667
1336	23302	WSCD1	-1.9398280893728947	-1.48	1.5824537354547652
1337	7881	KCNAB1	-1.8251640216325007	-1.48	2.869631846053501
1338	8013	NR4A3	-2.0412260671628446	-1.48	2.897722106639726
1339	1268	CNR1	-2.195115232332784	-1.48	1.0869657769638474
1340	9075	CLDN2	-2.229962941530131	-1.48	-1.4271778663950911
1341	285512	FAM13AOS	-1.7506006840315	-1.48	1.675568413812693
1342	284119	PTRF	-1.8363623060094787	-1.48	8.663411013535866
1343	6236	RRAD	-2.0279744884831423	-1.48	0.3262184301850968
1344	1901	S1PR1	-1.8834289803443218	-1.48	5.3676385729445775
1345	25840	METTL7A	-1.7764647996912928	-1.48	7.010470605900216
1346	6387	CXCL12	-1.8776632202763248	-1.48	7.731200858765928
1347	3352	HTR1D	1.9221283736511021	1.48	-1.319159713986572
1348	445815	PALM2-AKAP2	-1.837119687215585	-1.48	6.2520156690474975
1349	55214	LEPREL1	-1.821714969400116	-1.48	3.5700270942144727
1350	7298	TYMS	1.8240512148530328	1.48	3.853092764828372
1351	653190	ABCC6P1	-2.0943962812653125	-1.47	-1.2729569083613366
1352	8370	HIST2H4A	1.889633626323339	1.47	3.823437051935845
1353	135	ADORA2A	1.8998521308478873	1.47	2.4217753347960516
1354	653149	NBPF6	2.3363161436401403	1.47	-1.600001306507716
1355	64072	CDH23	-1.9730084159550942	-1.47	3.0127304674675552
1356	4621	MYH3	-1.774494567869119	-1.47	1.0528302372809737
1357	79742	CXorf36	-1.8373219377916301	-1.47	5.247628592802749
1358	5650	KLK7	-2.211084226121514	-1.46	2.642762244114894
1359	80723	TMEM22	-1.8869962129912206	-1.46	2.3547236420371376
1360	148545	NBPF4	2.306902139790748	1.46	-0.5850720485983658
1361	83661	MS4A8B	2.4678236589852163	1.46	-3.6604271522517355
1362	7546	ZIC2	2.330500302794678	1.46	-1.5195614969615256
1363	642587	LOC642587	-2.126495702189375	-1.46	3.470576231889719
1364	4828	NMB	-1.9730019882260879	-1.46	2.5676279378857214
1365	8728	ADAM19	1.781602682807968	1.46	3.578891332007106
1366	23416	KCNH3	-2.054971010461088	-1.46	-0.6911678466609327
1367	4500	MT1L	-1.8993701269578993	-1.46	0.6397511103153746
1368	1073	CFL2	-1.786844281877037	-1.46	4.950608782936297
1369	11223	MST1P9	-1.856771276439295	-1.46	0.3612855376450819
1370	8835	SOCS2	-1.8639491579445342	-1.46	4.359889630701755
1371	11217	AKAP2	-1.8057665411957682	-1.46	5.98795297623156
1372	387700	SLC16A12	-1.7415139908015411	-1.46	1.2518697406139125
1373	201134	CCDC46	-1.7388740358931731	-1.46	3.5535303856957
1374	5577	PRKAR2B	-2.004730977939583	-1.45	6.466220878385788
1375	165530	CLEC4F	-2.006131586894824	-1.45	-0.674795422524457
1376	5740	PTGIS	-1.9281186899686829	-1.45	5.260185911546551
1377	3856	KRT8	2.0456565716808726	1.45	8.749911815157693
1378	2556	GABRA3	2.605355357041452	1.45	-5.146385426042383
1379	140628	GATA5	2.5358256999648776	1.45	-4.274642025425814
1380	254173	TTLL10	-1.9138264215687009	-1.45	-1.9016251799070896
1381	100240726	LOC100240726	-2.148505188156885	-1.45	-4.123860670887187
1382	3070	HELLS	1.807316682707705	1.45	2.212882255455064
1383	170392	OIT3	2.1103761919362443	1.45	-3.4035120095807394
1384	128312	HIST3H2BB	2.08865140007726	1.45	-3.331988577887699
1385	440695	ETV3L	-1.9913956661867136	-1.45	-1.8144156079855307
1386	8111	GPR68	1.7728432659104103	1.45	2.5366864601589025
1387	339524	LOC339524	-1.8947863048783953	-1.45	3.499368066469634
1388	64651	CSRNP1	-1.7648520468588123	-1.45	5.829065539923725
1389	80726	KIAA1683	-1.9064937661874053	-1.44	2.5769259997717633
1390	163115	ZNF781	-1.7006518749933746	-1.44	0.8748469637812083
1391	64105	CENPK	1.8174265589247318	1.44	1.3168734030141418
1392	4212	MEIS2	-1.7356899134946313	-1.44	3.653311678291341
1393	6491	STIL	1.7301987619057575	1.44	3.3022743771703236
1394	27092	CACNG4	2.177692408926602	1.44	4.173105480708332
1395	648740	LOC648740	-1.802066649782728	-1.44	1.1874232673344236
1396	8123	PAR5	-1.931562650595928	-1.44	0.5455267138029728
1397	27151	CPAMD8	-1.896656484413895	-1.44	3.6622429215338816
1398	390535	GOLGA8E	-1.6754908639158264	-1.44	0.3775894708059834
1399	10361	NPM2	-1.9451981873122384	-1.44	-0.9109466736622072
1400	9718	ECE2	1.7338311318538309	1.44	2.352955303537153
1401	79614	C5orf23	-2.1665805658411266	-1.43	3.2146049934936083
1402	388714	FMO6P	-2.2638368536278892	-1.43	-3.8188622202225972
1403	1894	ECT2	1.7136459231756869	1.43	5.0691332712048345
1404	947	CD34	-1.8206900877536674	-1.43	6.873495058887009
1405	154467	C6orf129	1.639063981952957	1.43	2.861198254289015
1406	154754	TRY6	2.5766927479918897	1.43	-3.9312208467646674
1407	3045	HBD	-2.3678892879093207	-1.43	-4.142704330663851
1408	84624	FNDC1	2.0262413288039753	1.43	4.8976398626225945
1409	2318	FLNC	-1.9326787244499848	-1.43	3.989832828292118
1410	219539	YPEL4	-1.749618487046616	-1.43	0.17723410365817438
1411	51705	EMCN	-1.8035657956057414	-1.43	5.006904796573118
1412	23015	GOLGA8A	-1.834676258426781	-1.42	4.51814844658926
1413	8970	HIST1H2BJ	1.8634867949958638	1.42	0.5496663519546128
1414	729338	CETN4P	-1.930370540747109	-1.42	-2.635495153167389
1415	51302	CYP39A1	-1.9417444128455903	-1.42	1.9503626959991467
1416	30812	SOX8	-2.122076001182199	-1.42	0.4002147173051366
1417	189	AGXT	-2.248193097684508	-1.42	-4.052708001304529
1418	4889	NPY5R	-2.283358742577192	-1.42	0.12497422604191805
1419	9940	DLEC1	-1.813861801640381	-1.42	-0.07100723827400078
1420	256472	TMEM151A	2.1934518203687765	1.42	-4.52639324459852
1421	27255	CNTN6	-2.1382739913908373	-1.42	-1.8108801840549154
1422	6586	SLIT3	-1.8961443833924596	-1.42	6.020589651110435
1423	1345	COX6C	1.779488274149463	1.42	7.3399154517620735
1424	8404	SPARCL1	-1.7668658192633855	-1.42	8.929970998044702
1425	8416	ANXA9	1.834985430073962	1.42	3.9274812419037057
1426	91133	L3MBTL4	-1.86366121558716	-1.42	2.2617215700297937
1427	57549	IGSF9	1.9116273846322496	1.42	3.9326542507910682
1428	222663	SCUBE3	1.9604126434374012	1.42	1.1755892253224625
1429	825	CAPN3	-1.8182985229635968	-1.42	2.476632977375963
1430	4692	NDN	-1.8173983583327615	-1.42	4.358372090477715
1431	4281	MID1	-1.8183242126674235	-1.42	4.241081693886876
1432	374650	GOLGA6L5	-1.6864747594201328	-1.42	2.5317227645879035
1433	2209	FCGR1A	1.7566290464370315	1.41	2.157327282791336
1434	79148	MMP28	-1.9241087475453518	-1.41	2.607530376854257
1435	6711	SPTBN1	-1.7162070567886412	-1.41	9.06841128062294
1436	84419	C15orf48	2.002915629706512	1.41	3.1236011282900313
1437	1511	CTSG	-2.2047799299088813	-1.41	0.6438964601541651
1438	10659	CELF2	-1.8370494580104249	-1.41	5.7324830687147506
1439	115827	RAB3C	-2.1535095750413245	-1.41	-1.3241178155196516
1440	29028	ATAD2	1.7437979404813406	1.41	5.444797808100505
1441	2180	ACSL1	-1.9690003788838217	-1.41	7.752599047184162
1442	114822	RHPN1	1.7941132591970446	1.41	3.4495788514460677
1443	2151	F2RL2	1.9334761277365373	1.41	3.674561583706098
1444	1278	COL1A2	1.904827058122411	1.41	11.162653312816502
1445	57161	PELI2	-1.7154747875528005	-1.41	3.9126115176232177
1446	80820	EEPD1	-1.7292827350656494	-1.41	3.986307656265651
1447	133584	EGFLAM	-1.7232850736367062	-1.41	4.171040817436666
1448	8643	PTCH2	-1.7404780142399519	-1.41	1.318412160072145
1449	2308	FOXO1	-1.6903766315290432	-1.41	5.781460693945882
1450	440356	LOC440356	2.0150581738898543	1.4000000000000001	-3.44652213646432
1451	2555	GABRA2	-1.987007263727518	-1.4000000000000001	-1.0314950499600628
1452	390	RND3	-1.7387924144265565	-1.4000000000000001	6.093777688029365
1453	338376	IFNE	-2.034853984437953	-1.4000000000000001	-4.280271257877713
1454	7980	TFPI2	-2.2036954769794175	-1.4000000000000001	2.4718248108692804
1455	828	CAPS	1.8589950681264251	1.4000000000000001	3.0905596104155535
1456	1811	SLC26A3	-2.512069109358153	-1.4000000000000001	-0.08614716022681677
1457	155038	GIMAP8	-1.7711704558390746	-1.4000000000000001	4.576709123264669
1458	135892	TRIM50	-1.9138495372756816	-1.4000000000000001	-3.4124536311339058
1459	80031	SEMA6D	-1.8582566948449173	-1.4000000000000001	3.902738061770121
1460	4885	NPTX2	1.9761222279307122	1.4000000000000001	-0.08235304437479563
1461	400935	IL17REL	2.1055265023489564	1.4000000000000001	-3.2409132330623174
1462	53831	GPR84	1.8295572738461363	1.4000000000000001	-0.47179091068748913
1463	4916	NTRK3	-2.0343766226562847	-1.4000000000000001	2.1809463372385314
1464	10437	IFI30	1.7285124826049447	1.4000000000000001	5.3211405209896805
1465	494514	C18orf56	1.816646688066932	1.4000000000000001	-1.3263821459286376
1466	7264	TSTA3	1.6359968967590555	1.4000000000000001	5.554319545512767
1467	340273	ABCB5	-1.661849364764457	-1.4000000000000001	2.0899924164328634
1468	64115	C10orf54	-1.7415806632452149	-1.4000000000000001	5.2529014748884775
1469	84951	TNS4	-2.0091991381582317	-1.3900000000000001	4.765838479435249
1470	390072	OR52N4	-1.9291372390049646	-1.3900000000000001	-3.597953566136351
1471	100132354	LOC100132354	2.202203060989224	1.3900000000000001	-5.34365031296392
1472	116379	IL22RA2	-2.242312418935055	-1.3900000000000001	-1.5756002054706721
1473	22844	FRMPD1	-1.9343013542807952	-1.3900000000000001	-0.2659958978496533
1474	1281	COL3A1	1.8973180466392519	1.3900000000000001	11.122474436412919
1475	641	BLM	1.7511411803361276	1.3900000000000001	2.301597375163747
1476	9058	SLC13A2	-2.4512977484898446	-1.3900000000000001	1.3005834089147192
1477	687	KLF9	-1.6255355761774377	-1.3900000000000001	6.451482639879059
1478	6357	CCL13	-2.211489204013795	-1.3900000000000001	0.21778360395592988
1479	6442	SGCA	-2.0660763277758853	-1.3900000000000001	-1.2351934665900117
1480	1825	DSC3	-1.9876942236532469	-1.3900000000000001	4.4330380188888014
1481	4857	NOVA1	-2.0349530954047856	-1.3900000000000001	3.75233086824225
1482	8671	SLC4A4	-2.2787599465458714	-1.3900000000000001	1.8293034965679986
1483	8277	TKTL1	-1.963344238396521	-1.3900000000000001	-3.655783018269834
1484	29118	DDX25	-1.8890998381689121	-1.3900000000000001	-2.785380427734136
1485	222696	ZSCAN23	-1.799855409005439	-1.3900000000000001	0.5505975014854607
1486	2842	GPR19	1.7795956772514627	1.3900000000000001	-0.7032341373581346
1487	10535	RNASEH2A	1.6186024870197897	1.3900000000000001	3.845724865738118
1488	10747	MASP2	-1.6776581670876665	-1.3900000000000001	0.7747271932403182
1489	57604	C8orf79	-1.6410426887645517	-1.3900000000000001	3.7561800346122483
1490	283446	MYO1H	-1.9026296773762772	-1.3800000000000001	-1.083394775165772
1491	654	BMP6	-1.8250813691658123	-1.3800000000000001	2.9247706605376256
1492	154810	AMOTL1	-1.6557443581519251	-1.3800000000000001	6.187423494539649
1493	285548	LOC285548	2.051594334868899	1.3800000000000001	-4.1889693821403435
1494	8647	ABCB11	-2.2409108383414313	-1.3800000000000001	-3.122612197531019
1495	80310	PDGFD	-1.7161206874065558	-1.3800000000000001	5.566621644770605
1496	5367	PMCH	1.8870658663423738	1.3800000000000001	-3.667855929766196
1497	90381	C15orf42	1.7821132695823252	1.3800000000000001	1.9155240176616568
1498	2155	F7	2.032871842075558	1.3800000000000001	0.2614104424450578
1499	138162	C9orf116	1.7560333739577365	1.3800000000000001	1.7334913566988324
1500	2051	EPHB6	-1.8092986965091378	-1.3800000000000001	2.684579968198593
1501	152503	SH3D19	-1.6732655802480954	-1.3800000000000001	6.89994943065862
1502	26468	LHX6	-1.7778106744881392	-1.3800000000000001	2.9874530290727908
1503	341346	C12orf70	1.907187621280128	1.3800000000000001	-3.495518658626058
1504	121227	LRIG3	-1.6448164376315744	-1.3800000000000001	4.9485174511684935
1505	57650	KIAA1524	1.6916629606390328	1.3800000000000001	2.5813235262894674
1506	79817	MOBKL2B	-1.737011042473997	-1.3800000000000001	4.237939757628443
1507	8317	CDC7	1.6911112975917668	1.3800000000000001	2.7108125155463236
1508	220042	C11orf82	1.73286648678578	1.3800000000000001	2.31899388439356
1509	9469	CHST3	-1.6488297415274051	-1.3800000000000001	5.113981052894377
1510	27295	PDLIM3	-1.8404333809706608	-1.37	5.640441460164008
1511	389813	C9orf172	1.817367083695219	1.37	-1.483056635548626
1512	6863	TAC1	-2.173827249678823	-1.37	-1.5452809832600098
1513	25945	PVRL3	-1.770871713578581	-1.37	2.231389792190175
1514	317719	KLHL10	-1.7554277708830686	-1.37	-2.7870604226508497
1515	11181	TREH	-1.928086268070324	-1.37	-3.3945946541934657
1516	4062	LY6H	2.0318688208756424	1.37	-2.4940092790395307
1517	7732	RNF112	-1.7536554940001519	-1.37	-1.0792450424979523
1518	1109	AKR1C4	-1.9260082102257725	-1.37	-4.041913082804017
1519	389125	MUSTN1	-1.865398399575148	-1.37	1.1192455517663664
1520	285025	CCDC141	-1.805435058405761	-1.37	0.1152093220727689
1521	148741	ANKRD35	-1.8308541354047099	-1.37	1.912231419653284
1522	5329	PLAUR	1.6975833740211457	1.37	3.985614696191245
1523	8685	MARCO	-2.230580974886817	-1.37	1.2193531077712843
1524	249	ALPL	-1.8342780964139473	-1.37	4.33579300843705
1525	51232	CRIM1	-1.6423621305406735	-1.37	7.828969040727339
1526	5013	OTX1	2.038553605804789	1.37	-1.3469949237848096
1527	1576	CYP3A4	-1.8450799447872899	-1.37	-2.464511381344782
1528	2908	NR3C1	-1.6386837799928196	-1.37	6.738605642392478
1529	238	ALK	-1.9035562449324244	-1.37	-1.4503469577031005
1530	279	AMY2A	-1.805217713815189	-1.37	-1.2875882302938184
1531	8082	SSPN	-1.6657593667329427	-1.37	5.887360062020172
1532	317751	MESTIT1	-1.6368977515543934	-1.37	0.1320602175147514
1533	847	CAT	-1.7098909103299078	-1.37	7.211564849758737
1534	3014	H2AFX	1.6140757055359123	1.37	3.9134579657811326
1535	154661	RUNDC3B	-1.6980870470686558	-1.37	1.7082735123219448
1536	55323	LARP6	-1.7347077245109168	-1.37	3.792950597238731
1537	2100	ESR2	-1.7646702245281738	-1.37	0.1244175328678072
1538	9397	NMT2	-1.6534394377900277	-1.37	4.939699992061739
1539	63876	PKNOX2	-1.899458902900081	-1.36	0.24285540606875292
1540	2906	GRIN2D	1.7518789656502165	1.36	0.3393623945904069
1541	146330	FBXL16	1.9251482882798316	1.36	3.285008098961518
1542	345274	SLC10A6	-1.8067149327076226	-1.36	-0.09278805397828031
1543	7163	TPD52	1.7785991444784297	1.36	7.308138725458262
1544	344905	ATP13A5	-2.2392005542573834	-1.36	1.1382701557196682
1545	23034	SAMD4A	-1.692811143363382	-1.36	4.593271559285192
1546	23768	FLRT2	-1.7551010363579391	-1.36	4.540881424391792
1547	54972	TMEM132A	1.7240498671554585	1.36	4.66279286304465
1548	374387	DKFZp779M0652	-1.9904268828274605	-1.36	-2.824674354071433
1549	23562	CLDN14	1.9386649432249077	1.36	-2.7445038508421495
1550	284654	RSPO1	-2.1401640060648837	-1.36	0.5680964232682216
1551	7857	SCG2	1.9197911541099477	1.36	-0.01210682554526699
1552	80243	PREX2	-1.7894230896633223	-1.36	3.160896562599638
1553	283796	GOLGA9P	-1.5998562433516443	-1.36	0.7637437114374634
1554	90506	LRRC46	1.8223814178302544	1.36	0.8807264538911327
1555	341350	OVCH1	-2.0096807906433427	-1.36	-3.6612613495663124
1556	23148	NACAD	-1.705044012472835	-1.36	2.231201327703008
1557	80975	TMPRSS5	-1.7704005039060573	-1.36	-1.5596112162123248
1558	9633	MTL5	1.7733154586457485	1.36	3.721267763649145
1559	8270	LAGE3	1.6034448708622984	1.36	3.617644182961577
1560	7373	COL14A1	-1.8913087884576665	-1.35	7.245439042625841
1561	10809	STARD10	1.7518018155792128	1.35	6.060953406815075
1562	83604	TMEM47	-1.6959823047635492	-1.35	5.595828266373426
1563	59353	TMEM35	-1.8176730865366695	-1.35	0.12663197816797028
1564	10568	SLC34A2	-2.2298140956541097	-1.35	3.7920904172377212
1565	4998	ORC1L	1.677145246139712	1.35	1.622878261528802
1566	1009	CDH11	1.6632385724118308	1.35	6.20739460491259
1567	90853	SPOCD1	1.7693971183995223	1.35	1.0877655165354878
1568	3814	KISS1	1.8890588262475514	1.35	-4.166316553786854
1569	8676	STX11	-1.8418593532214405	-1.35	3.163008127807094
1570	23764	MAFF	-1.6505614898196692	-1.35	4.706954340209165
1571	1188	CLCNKB	-1.7744074770730949	-1.35	-1.903506296642304
1572	899	CCNF	1.6126334307029961	1.35	3.8578712800857926
1573	1285	COL4A3	-1.9190685397653098	-1.34	-0.3287306575633512
1574	4103	MAGEA4	2.710640559001683	1.34	-5.55341112706217
1575	5268	SERPINB5	-2.0786125629866077	-1.34	3.8081581397484907
1576	90249	UNC5A	1.9531548215510315	1.34	0.9713653829863693
1577	79802	HHIPL2	2.101885132333648	1.34	-1.6332313099384501
1578	27253	PCDH17	1.6257659317684687	1.34	2.8560038896323876
1579	130	ADH6	-1.7698463661971626	-1.34	-3.0060341046023455
1580	25834	MGAT4C	-2.1189122155880193	-1.34	-4.7591669908142675
1581	121838	LOC121838	-2.2398060963610282	-1.34	-1.7544571802499633
1582	65997	RASL11B	1.818713092664702	1.34	1.7566501389533928
1583	64405	CDH22	-1.9433669740131334	-1.34	-2.0857666131273214
1584	5408	PNLIPRP2	2.090152918216395	1.34	-4.559234711998572
1585	54845	ESRP1	1.8988108504417978	1.34	6.177357676005691
1586	84894	LINGO1	1.8563307518267296	1.34	2.3924983711053684
1587	111	ADCY5	-2.0295896228087265	-1.34	3.01455430126448
1588	155465	AGR3	2.210129962961971	1.34	4.164908795190467
1589	442319	ZNF727	-1.8414338414152507	-1.34	0.14045786907215618
1590	10763	NES	-1.6253856627055367	-1.34	6.524108040849337
1591	146433	IL34	-1.755962623631587	-1.34	2.7624125054915623
1592	23349	KIAA1045	-1.8399711508648653	-1.34	-0.3820831576012026
1593	79812	MMRN2	-1.7239270184483904	-1.34	5.851223331808164
1594	79007	DBNDD1	1.6675252722457135	1.34	4.019198408958189
1595	121273	C12orf54	-1.8967644248881728	-1.34	-2.98015679526519
1596	344	APOC2	1.8712451575900426	1.34	1.2248422515459712
1597	79442	LRRC2	-1.6595517024382953	-1.34	2.092080940517209
1598	1951	CELSR3	1.7421878623753084	1.34	2.346133959307638
1599	253827	MSRB3	-1.6565798550613633	-1.34	6.284955106510204
1600	4038	LRP4	-1.6105095405561143	-1.34	3.0835473303372467
1601	83690	CRISPLD1	-1.92065924705405	-1.33	4.725809362115641
1602	119369	NUDT9P1	-1.7384398392878702	-1.33	-2.6403874624518653
1603	400746	C1orf130	-1.7451036173755674	-1.33	2.445582482315408
1604	286077	FAM83H	1.7239824486247708	1.33	5.862655152358327
1605	3373	HYAL1	-1.7772956667711046	-1.33	1.7878850221920262
1606	94137	RP1L1	-1.7903299273558466	-1.33	-1.8684784962630447
1607	9645	MICAL2	1.5833883253541319	1.33	6.021516202396014
1608	83660	TLN2	-1.6701230657498929	-1.33	5.910021669222726
1609	23321	TRIM2	-1.7087564615088353	-1.33	5.69828322879677
1610	3725	JUN	-1.60950501650669	-1.33	7.981420606807465
1611	79649	MAP7D3	-1.6706232444359475	-1.33	3.941793718369704
1612	57556	SEMA6A	-1.6760814200278398	-1.33	4.743230773035221
1613	92745	SLC38A5	1.7200098704175348	1.33	1.9179525069929333
1614	29108	PYCARD	1.6647118044216607	1.33	3.93145746425574
1615	256435	ST6GALNAC3	-1.7062577115368383	-1.33	2.143873299027738
1616	10699	CORIN	1.7650592092391106	1.33	1.9582783405218653
1617	4162	MCAM	-1.790972389733305	-1.33	7.445537277294104
1618	3945	LDHB	-1.720780707846245	-1.33	7.6508203004981095
1619	280	AMY2B	-1.6239541520055707	-1.33	3.047556929489056
1620	8618	CADPS	1.8053539485886063	1.33	-2.08393167659493
1621	55370	PPP4R1L	-1.5777636313052124	-1.33	1.7556755920261424
1622	11095	ADAMTS8	-1.8785899657705232	-1.32	0.32303388875046035
1623	28513	CDH19	-2.3753228444386263	-1.32	-2.2288467740455986
1624	64093	SMOC1	-2.0274351441269007	-1.32	2.0876551493922295
1625	100126784	LOC100126784	-1.7737776835358121	-1.32	0.40271778463381075
1626	2262	GPC5	-1.9539952244748569	-1.32	-3.34192861695424
1627	9028	RHBDL1	1.8480995998406673	1.32	-0.2872650295040363
1628	142910	LIPJ	-1.898561045131004	-1.32	-3.7104623198337072
1629	128153	SPATA17	1.67080008326866	1.32	1.1841547118154452
1630	1848	DUSP6	-1.6390718660191161	-1.32	6.701197247367458
1631	1816	DRD5	-2.039877276730761	-1.32	-4.694298009855315
1632	6776	STAT5A	-1.6308211383416211	-1.32	6.1679478470638465
1633	399717	FLJ45983	1.9962764712200296	1.32	1.598023584743562
1634	23500	DAAM2	-1.7148597082839199	-1.32	4.905564626216149
1635	5521	PPP2R2B	-1.6801287377239178	-1.32	0.4214858280932806
1636	641700	ECSCR	-1.6713268023054986	-1.32	4.149080982283502
1637	9368	SLC9A3R1	1.7133570764579138	1.32	7.09762867197093
1638	8029	CUBN	-1.624953633462828	-1.32	1.8692728621302275
1639	10252	SPRY1	-1.6405012286997012	-1.32	6.060438443253268
1640	2350	FOLR2	-1.8705925592672907	-1.31	3.351228990139276
1641	3665	IRF7	1.592644403382606	1.31	3.8092362232744374
1642	9899	SV2B	-1.8930400717470504	-1.31	1.967221447400105
1643	5076	PAX2	2.2075261311682226	1.31	-2.0358655033027766
1644	3110	MNX1	2.0588466642499297	1.31	-2.921150796213811
1645	399948	C11orf92	-1.7529156283791745	-1.31	1.8365102544951424
1646	255743	NPNT	1.7520793638096894	1.31	6.393234350421382
1647	5540	PPYR1	-2.0388640225738963	-1.31	-2.755963915017217
1648	257019	FRMD3	-1.7407927134780927	-1.31	1.9368060720934663
1649	2306	FOXD2	1.6884072648967057	1.31	0.033799623866603616
1650	35	ACADS	-1.6683307179263325	-1.31	4.125669342021873
1651	5602	MAPK10	-1.898298408231769	-1.31	3.11851236690053
1652	9312	KCNB2	-2.0099912616139677	-1.31	-2.4377739773791833
1653	6913	TBX15	-1.7560783791613546	-1.31	3.5908935805003317
1654	651302	ZNF389	-1.7231260014151681	-1.31	-1.000710118443661
1655	1634	DCN	-1.7423154632307736	-1.31	10.16750368399337
1656	84803	AGPAT9	-1.7512818170506266	-1.31	2.560248205125658
1657	23371	TENC1	-1.6361015347665742	-1.31	6.748007143867205
1658	8038	ADAM12	1.7440839952788465	1.3	5.845367629283649
1659	3931	LCAT	-1.5446670595515959	-1.3	1.6653385424981109
1660	285154	C2orf58	-1.6709011261188977	-1.3	-1.1347226851854804
1661	223075	CCDC129	-2.2519942608221135	-1.3	-1.678361130625629
1662	286464	CXorf59	2.050461153953694	1.3	-5.059632553203978
1663	128229	C1orf182	1.6114301334220333	1.3	-1.6355501947734907
1664	64073	C19orf33	1.974726432668673	1.3	1.8507891914659858
1665	4838	NODAL	-1.7263681095503178	-1.3	-1.7876223385638037
1666	5727	PTCH1	-1.626684245419241	-1.3	3.537878488878228
1667	58498	MYL7	-2.3392723643160496	-1.3	-2.3435136609213942
1668	66002	CYP4F12	-1.967568482798536	-1.3	8.775766276087219e-4
1669	7301	TYRO3	-1.7932470877269198	-1.3	3.9094842703420802
1670	57761	TRIB3	1.599889097124296	1.3	4.399173064851425
1671	22977	AKR7A3	1.9947960255114205	1.3	2.3988485848310717
1672	1944	EFNA3	1.704777747659225	1.3	3.258008492506682
1673	8349	HIST2H2BE	1.6775477332409237	1.3	5.003676105062442
1674	4830	NME1	1.5406359584965201	1.3	5.302665922535002
1675	23127	GLT25D2	-1.7439173177385652	-1.3	1.054604615135785
1676	100302650	LOC100302650	-1.7838532631114288	-1.3	-0.5610532748216871
1677	2037	EPB41L2	-1.6180451858989446	-1.3	6.737814449351838
1678	306	ANXA3	-1.722035339678045	-1.3	5.078518142274515
1679	84941	HSH2D	1.6488175240077418	1.3	2.804881788202584
1680	7450	VWF	-1.73948412585718	-1.29	8.201499828338347
1681	786	CACNG1	2.2049062735346823	1.29	-1.9596119635752853
1682	7480	WNT10B	-1.9166620536652088	-1.29	-1.2296348820533067
1683	79782	LRRC31	2.243557389551624	1.29	-0.37320816286219594
1684	259236	TMIE	-1.717699181250591	-1.29	-1.6544845422079908
1685	4882	NPR2	-1.6278717396255638	-1.29	3.7286848406576136
1686	26154	ABCA12	2.12448607108175	1.29	2.3462356343854274
1687	116328	C8orf34	-2.000430765415816	-1.29	-0.10091037983669483
1688	1134	CHRNA1	2.0191711018905574	1.29	-1.147100980355986
1689	57716	PRX	-1.5457267619122184	-1.29	2.9742821414450624
1690	727677	LOC727677	-2.0441687562935185	-1.29	-3.654893430188648
1691	4232	MEST	-1.6982803807126852	-1.29	6.265532233475316
1692	430	ASCL2	1.834472044527277	1.29	0.010592280620517798
1693	79581	GPR172A	1.5069256536194704	1.29	4.893844009297497
1694	135293	PM20D2	-1.6759916109809507	-1.29	3.9535547968988562
1695	23704	KCNE4	1.8033335165412194	1.29	4.314657081829239
1696	57469	PNMAL2	-1.600673805749137	-1.29	1.7412135755238538
1697	84159	ARID5B	-1.5000590549082136	-1.29	7.038591106992382
1698	10124	ARL4A	-1.5766582127059319	-1.29	5.161853180593413
1699	80177	MYCT1	-1.6535244699678613	-1.28	4.172657094642873
1700	7125	TNNC2	-2.2508794807209944	-1.28	-1.4625495284497554
1701	10974	C10orf116	-1.93373876184148	-1.28	6.352891430328531
1702	128602	C20orf85	2.2750853798134707	1.28	-5.764536101890966
1703	3875	KRT18	1.8859754731166711	1.28	8.359782681675577
1704	4101	MAGEA2	2.4994134178038716	1.28	-5.826476888973606
1705	135138	PACRG	-1.6473033671086836	-1.28	0.027149886864710492
1706	401093	LOC401093	-1.6560215508502532	-1.28	2.6915436483648
1707	348980	HCN1	-2.0536923702186396	-1.28	-2.8758357358908038
1708	6939	TCF15	-1.8958068695659922	-1.28	-0.9164079798201601
1709	55215	FANCI	1.5071923704429662	1.28	4.980813466764073
1710	653140	C2orf84	-1.7886807114695096	-1.28	-1.1301825074762957
1711	256302	C17orf103	-1.5787772012797472	-1.28	4.764587243165443
1712	10733	PLK4	1.576203651444943	1.28	2.630666016726469
1713	54756	IL17RD	-1.5788404948740156	-1.28	5.7011986764560785
1714	57405	SPC25	1.4956163056917595	1.28	2.593591687494564
1715	84883	AIFM2	-1.6965090322239462	-1.27	4.704879382666955
1716	152225	LOC152225	2.1518448944042246	1.27	-2.6356347977436783
1717	440270	GOLGA8B	-1.6479228526871335	-1.27	5.154989835627488
1718	100132565	GOLGA8F	-1.5945950495283931	-1.27	-2.508700042529723
1719	58480	RHOU	-1.6355507924135808	-1.27	5.279464766734192
1720	51513	ETV7	1.622981045113615	1.27	1.1556369686089305
1721	8363	HIST1H4J	1.6695875704137124	1.27	-1.1518603789577815
1722	124220	ZG16B	1.889678811087033	1.27	4.473483488523562
1723	6403	SELP	-1.903090466026413	-1.27	3.354011520257761
1724	79804	NBLA00301	-1.497397928803705	-1.27	0.8146702144231777
1725	79633	FAT4	-1.6155591063801513	-1.27	4.419781009530125
1726	83595	SOX7	-1.6094844848554328	-1.27	3.6192292572438696
1727	6414	SEPP1	-1.6362329353516596	-1.27	8.693913771306674
1728	2157	F8	-1.557191971884347	-1.27	5.091437737420647
1729	100132417	FCGR1C	1.6346422765371311	1.27	0.24821300364881763
1730	6867	TACC1	-1.62749184334661	-1.27	7.319739335070514
1731	7068	THRB	-1.5653737657645501	-1.27	5.4148522333971325
1732	56969	RPL23AP32	-1.6604264090427883	-1.26	-3.0341412608064835
1733	8362	HIST1H4K	1.6569304170853123	1.26	-1.2482119472542315
1734	54538	ROBO4	-1.664202217251509	-1.26	4.965802770794312
1735	54510	PCDH18	-1.6724181820508839	-1.26	5.362422997669833
1736	8999	CDKL2	-1.9883488862283791	-1.26	-0.42528188705260866
1737	148808	MFSD4	-1.6191118020377437	-1.26	2.601152023084119
1738	1233	CCR4	1.7760892031591387	1.26	-0.27111523663753634
1739	6652	SORD	1.653812296341407	1.26	5.852290828665323
1740	84664	CSPG4PY2	-1.7586703851791794	-1.26	-3.154135978425498
1741	112609	MRAP2	-1.7884162255397407	-1.26	0.7130951204057221
1742	1763	DNA2	1.542620997841376	1.26	2.3770678525562654
1743	10736	SIX2	1.8404889923336825	1.26	0.9206222875780147
1744	3993	LLGL2	1.576127630514284	1.26	5.057448305175942
1745	117144	CATSPER1	1.699211418725202	1.26	-2.389024932430653
1746	5734	PTGER4	-1.560093541540079	-1.26	3.8123644762271156
1747	84795	PYROXD2	-1.5253114201031752	-1.26	3.3825524013820214
1748	22899	ARHGEF15	-1.6324209439121964	-1.26	4.425651415763311
1749	100190939	LOC100190939	-1.5071728432673805	-1.26	3.726487450566333
1750	10157	AASS	-1.4843011801521047	-1.26	4.545475467248627
1751	10072	DPP3	1.4542731949925605	1.26	5.1381790574274016
1752	27134	TJP3	1.767410696869948	1.25	4.091461234057781
1753	100129066	LOC100129066	1.7653103111491406	1.25	-3.5826437268853213
1754	7274	TTPA	-1.8970826677317938	-1.25	-1.3651983470259996
1755	6368	CCL23	-1.8464372584502318	-1.25	-2.0464528113432423
1756	28984	C13orf15	-1.5465780750615596	-1.25	4.901809954851153
1757	201633	TIGIT	1.7632987432977076	1.25	0.6446464434716855
1758	89837	FAM7A3	-1.5726289319022704	-1.25	-0.5523213990347737
1759	2571	GAD1	2.009035517248091	1.25	-1.6941914168165682
1760	158471	PRUNE2	-1.6952699949532162	-1.25	3.6102918905700614
1761	170063	CXorf22	1.838501861910501	1.25	-3.5871159372634205
1762	8447	DOC2B	-1.743549861019345	-1.25	1.8273808260625382
1763	133	ADM	-1.7956588628096144	-1.25	3.5928252055510517
1764	9024	BRSK2	1.8886863664803606	1.25	-1.9289700895605373
1765	57381	RHOJ	-1.5077434787455088	-1.25	3.902127225259696
1766	5427	POLE2	1.4850135522584	1.25	1.705877430690758
1767	139818	DOCK11	-1.728454787412635	-1.24	5.225448042886212
1768	114569	MAL2	1.619413145141144	1.24	7.518361325983902
1769	79413	ZBED2	1.9708341910113711	1.24	-2.2439219026652926
1770	909	CD1A	2.014579961586908	1.24	-2.2650595822260597
1771	129642	MBOAT2	1.5941590525195029	1.24	5.025556774866994
1772	219790	RTKN2	1.5269034318859163	1.24	2.506230493252911
1773	3817	KLK2	-2.2040489096891918	-1.24	-2.9341818129092547
1774	64078	SLC28A3	-2.0583689498686217	-1.24	1.3153664147714939
1775	2034	EPAS1	-1.621246543882835	-1.24	8.08026492997406
1776	645323	LOC645323	2.215074543428258	1.24	-4.678754505931898
1777	8534	CHST1	1.830315977454928	1.24	2.412044345381021
1778	348738	C2orf48	1.7610766365327986	1.24	-2.6797609591600575
1779	4674	NAP1L2	-1.696420809406842	-1.24	1.8928632352282475
1780	6666	SOX12	1.5350910694376096	1.24	4.535487455393555
1781	79000	C1orf135	1.537121668390674	1.24	1.2750656961973597
1782	90523	C6orf142	-2.075846299275616	-1.24	-1.9228671377682547
1783	4282	MIF	1.5329615154653973	1.24	6.175329971334196
1784	5366	PMAIP1	1.656103991458087	1.24	3.024413935621232
1785	5730	PTGDS	-1.8359168497084142	-1.24	3.950270287050488
1786	143689	PIWIL4	-1.51117739583003	-1.24	1.4800655766618003
1787	4065	LY75	-1.5131135541349945	-1.24	6.302937112816457
1788	2125	EVPL	1.6177361007887923	1.24	4.222609009378077
1789	1382	CRABP2	1.7648653019489158	1.24	7.41447146809909
1790	728819	LOC728819	-1.5836011203628408	-1.24	-0.05101149564780849
1791	441549	CDNF	-1.517480225499256	-1.24	1.0966092889707653
1792	145781	GCOM1	-1.514778445231832	-1.23	5.8973033363885135
1793	338645	LUZP2	-1.6678971212331117	-1.23	1.6395165040481865
1794	30846	EHD2	-1.6545956647349411	-1.23	7.186752395298197
1795	8688	KRT37	2.0300169366937215	1.23	-3.9822067393580824
1796	9936	CD302	-1.5531879796529573	-1.23	5.0830799476758335
1797	28982	FLVCR1	1.4914780351885548	1.23	3.1399132368758127
1798	51704	GPRC5B	-1.5257180244127302	-1.23	5.425779370321421
1799	23345	SYNE1	-1.4747957333426966	-1.23	6.344350414779469
1800	157753	TMEM74	-1.8551480459337144	-1.23	-2.7968174807178467
1801	81575	APOLD1	-1.595643949861805	-1.23	5.780726592605693
1802	27022	FOXD3	1.9706754822687431	1.23	-3.8781653103049734
1803	4825	NKX6-1	1.8996461198702226	1.23	-2.5263766389147557
1804	3581	IL9R	1.6334607081780559	1.23	-1.126084341033012
1805	55366	LGR4	-1.563558664262103	-1.23	5.539551394225894
1806	414152	C10orf105	-1.6430677962489764	-1.23	-1.0871931708392195
1807	7436	VLDLR	-1.6726369540250667	-1.23	4.672820802832573
1808	389072	PLEKHM3	-1.4408188456317264	-1.23	4.626067793145618
1809	64506	CPEB1	-1.5632609076537023	-1.23	1.5177525602261026
1810	79971	WLS	-1.5944142967209562	-1.23	6.113794242504702
1811	346528	OR2A1	-1.5365880527720932	-1.23	-1.9812674447115144
1812	400322	HERC2P2	-1.4376868291028075	-1.23	5.254110252056258
1813	90634	N4BP2L1	-1.4631110556756888	-1.23	4.290687343808175
1814	5621	PRNP	-1.4650724466966458	-1.23	7.134576108339797
1815	1812	DRD1	-2.007527197715131	-1.22	-2.4834632442639184
1816	153	ADRB1	-2.177173819649585	-1.22	-0.23391053609163678
1817	4171	MCM2	1.522266238062985	1.22	4.8481545316267765
1818	6710	SPTB	-1.6143432800354844	-1.22	2.256391427346768
1819	54331	GNG2	-1.678218523336892	-1.22	5.056992898123108
1820	9071	CLDN10	-1.8210376449243826	-1.22	-0.5613948630051889
1821	26664	OR7C1	-1.8971445891768712	-1.22	-3.9738958897814105
1822	1396	CRIP1	1.7836345458511547	1.22	6.350210678419916
1823	9651	PLCH2	-1.7817400946094426	-1.22	2.4035479281463465
1824	9313	MMP20	-2.0120605371983706	-1.22	-4.058443027950604
1825	10053	AP1M2	1.7251734655276234	1.22	5.3926771114206105
1826	10653	SPINT2	1.697402990020773	1.22	7.975326762342641
1827	229	ALDOB	-1.6517817856717758	-1.22	-2.522822310682619
1828	375775	PNPLA7	-1.53995201421536	-1.22	3.652960821370256
1829	11031	RAB31	1.5566574109820233	1.22	6.807072651690789
1830	9915	ARNT2	1.6794642312715038	1.22	4.722483908491055
1831	83903	GSG2	1.514495156277357	1.22	0.9166359592514035
1832	374569	ASPG	-1.8423612845794772	-1.22	-2.8546706886283895
1833	79026	AHNAK	-1.4824243349243447	-1.22	11.411748719470472
1834	64641	EBF2	-1.6215595925535573	-1.22	1.6545897880353881
1835	28968	SLC6A16	-1.6489605204874114	-1.22	0.06892352594964606
1836	100129792	CCDC152	-1.5831181541831592	-1.22	6.595088113012191
1837	368	ABCC6	-1.7206766018161606	-1.22	2.293486536974088
1838	23331	TTC28	-1.4354114135968514	-1.22	5.279443311970712
1839	8535	CBX4	1.4870518017667456	1.22	4.608175213907771
1840	10797	MTHFD2	1.4574986627858906	1.22	5.92591696592214
1841	541468	C1orf190	-1.4318932826187856	-1.22	0.681015646100535
1842	2145	EZH1	-1.4192303543475413	-1.22	5.738878729478215
1843	56062	KLHL4	-1.6680171608322367	-1.21	0.5206053366287026
1844	3053	SERPIND1	-1.9517991862020783	-1.21	-3.725202053775051
1845	56914	OTOR	2.0707443800351557	1.21	-4.526065374398486
1846	2210	FCGR1B	1.548797573634428	1.21	1.4686478431289256
1847	377007	KLHL30	-1.5856418665029377	-1.21	0.7916274927983644
1848	3713	IVL	2.422326789632111	1.21	-4.542913367721462
1849	3169	FOXA1	1.97990557874193	1.21	6.5208929251528875
1850	2582	GALE	1.4831893288430846	1.21	4.088679134333695
1851	1259	CNGA1	-1.7354898327052384	-1.21	0.7103597705549051
1852	347252	IGFBPL1	1.8195981539093233	1.21	-3.3067915403096895
1853	6705	SPRR2F	-2.046257695074206	-1.21	-5.443147720771934
1854	1890	TYMP	1.544367786833529	1.21	5.010062177337874
1855	122060	SLAIN1	-1.7149915889032614	-1.21	1.6955130807228402
1856	9514	GAL3ST1	-1.755200105177559	-1.21	-2.1972507746110352
1857	155185	AMZ1	1.7042962584236496	1.21	-0.14499569353090816
1858	333926	PPM1J	1.66048461151258	1.21	2.092222369469349
1859	6664	SOX11	1.935962919707181	1.21	0.8844273512712255
1860	118738	ZNF488	-1.629309663147109	-1.21	-0.5038779731917216
1861	23584	VSIG2	-1.976526267150793	-1.21	1.063333812946273
1862	23138	N4BP3	1.5252513304548854	1.21	3.817916483974926
1863	3766	KCNJ10	1.674688725417089	1.21	-1.4099143957496612
1864	862	RUNX1T1	-1.535209311472287	-1.21	2.1828851034346917
1865	115207	KCTD12	-1.4926876668209001	-1.21	7.450355893225378
1866	2078	ERG	-1.5229417744152045	-1.21	4.70735413153299
1867	144571	LOC144571	-1.4595015989320177	-1.21	1.2506124123621734
1868	10979	FERMT2	-1.5542944404717616	-1.21	6.538826203695974
1869	9508	ADAMTS3	-1.5670769367731487	-1.21	1.7683652289625642
1870	3491	CYR61	-1.5406172918512693	-1.21	8.074840858424064
1871	201266	SLC39A11	1.4473861006598943	1.21	5.855832648357573
1872	7286	TUFT1	1.4338951128641646	1.21	5.287016069585554
1873	10051	SMC4	1.4343970369351633	1.2	6.008222459543809
1874	220359	TIGD3	1.6392908924935445	1.2	-1.557445700204522
1875	3775	KCNK1	1.6932082327276459	1.2	3.4284444005827686
1876	26150	RIBC2	1.616428041701907	1.2	0.286058975193317
1877	221074	SLC39A12	-1.997481253243165	-1.2	-3.7616148321834837
1878	148398	SAMD11	1.5899157811544447	1.2	2.034795490357712
1879	54922	RASIP1	-1.5314882396778464	-1.2	3.8548039748700056
1880	85463	ZC3H12C	-1.5071926537841904	-1.2	3.5421409287601437
1881	1050	CEBPA	-1.750499403336681	-1.2	5.274782778595448
1882	195828	ZNF367	1.5061426733384702	1.2	2.5626072436762017
1883	758	MPPED1	-2.0185587134315126	-1.2	-3.009805074094199
1884	8000	PSCA	1.9156174407936974	1.2	0.36960921070085384
1885	127943	FCRLB	1.738458180743146	1.2	0.012817996343832405
1886	2865	FFAR3	-1.8809637422137573	-1.2	-2.4904703324257627
1887	8572	PDLIM4	-1.5250549782894205	-1.2	3.956766284247763
1888	4856	NOV	-1.6094476189508942	-1.2	3.4770586155538887
1889	117195	MRGPRX3	-1.5483951031627052	-1.2	-0.1454001571487385
1890	3908	LAMA2	-1.628251378897555	-1.2	5.909808726063728
1891	7111	TMOD1	-1.4651494097671502	-1.2	3.756892126784471
1892	140706	C20orf160	-1.550016387887099	-1.2	2.40325567484173
1893	8611	PPAP2A	-1.4824554620454362	-1.2	6.031547778236983
1894	51599	LSR	1.459567265471928	1.19	5.899367756610609
1895	3250	HPR	-1.9352721812217584	-1.19	-4.015130630894087
1896	11202	KLK8	-2.139568299786415	-1.19	-0.42779437658602665
1897	10398	MYL9	-1.5372109271224508	-1.19	8.185816142968326
1898	799	CALCR	-1.7018663798907443	-1.19	-0.8723283045856586
1899	79365	BHLHE41	-1.5103344378799712	-1.19	5.981917522552638
1900	1808	DPYSL2	-1.4456396651614611	-1.19	7.071964480025328
1901	1395	CRHR2	-1.6572943594342482	-1.19	-3.077601774753094
1902	401409	RAB19	1.7204497404731334	1.19	-1.012033881314515
1903	148	ADRA1A	-1.4614218278795812	-1.19	1.5441656318304902
1904	4589	MUC7	-2.257463142228108	-1.19	-3.5652026189385033
1905	63951	DMRTA1	-1.8398180194478386	-1.19	-0.5042705802644158
1906	115362	GBP5	1.6511491017996933	1.19	3.281599745599792
1907	65108	MARCKSL1	1.471706961410143	1.19	7.4925111876698205
1908	4072	EPCAM	1.7233568693675445	1.19	6.848856641294562
1909	55231	CCDC87	1.5802025574191612	1.19	-0.043699542029414874
1910	2012	EMP1	-1.5301562611905997	-1.19	8.161893407708794
1911	124274	GPR139	2.0111728453923634	1.19	-5.655164000168807
1912	26659	OR7A5	-1.9506690097261075	-1.19	-3.6058633029127285
1913	64838	FNDC4	-1.5566364727282176	-1.19	2.9508611622405274
1914	59	ACTA2	-1.5639944872376257	-1.19	8.996946664676404
1915	9882	TBC1D4	-1.4142794038680349	-1.19	6.125391953487719
1916	92359	CRB3	1.6029113415123881	1.19	2.5923677490336976
1917	4173	MCM4	1.4859957011542573	1.19	5.887742451723987
1918	83990	BRIP1	1.483504643888272	1.19	2.387854847551433
1919	320	APBA1	-1.505852436171445	-1.19	3.3821577696268035
1920	285830	LOC285830	-1.4318760522378151	-1.19	1.1819014626286832
1921	84900	RNFT2	1.4428244062826385	1.18	1.5388206087353973
1922	3158	HMGCS2	-2.4415456861460294	-1.18	3.0707367907983425
1923	162333	MARCH10	1.8414189086833757	1.18	-2.9045583692685666
1924	64753	CCDC136	-1.499196547253778	-1.18	1.1392759049225347
1925	1029	CDKN2A	1.6250366250354866	1.18	1.6565534839082852
1926	744	MPPED2	-1.533780036006659	-1.18	2.4311570276376564
1927	2297	FOXD1	1.869556919141761	1.18	-1.5184911648803514
1928	160622	GRASP	-1.4994816989807331	-1.18	2.7129246991064937
1929	9120	SLC16A6	1.7305475863952724	1.18	2.8260754566495807
1930	2857	GPR34	-1.5931822669982754	-1.18	3.626598499900798
1931	3270	HRC	-1.7046909801399515	-1.18	0.5407365361806983
1932	92312	MEX3A	1.667920803775501	1.18	3.9304563646131245
1933	781	CACNA2D1	-1.6344422566403807	-1.18	3.0766492243616366
1934	3880	KRT19	1.8475171392360852	1.18	8.004911376980148
1935	6512	SLC1A7	-1.7228334612773417	-1.18	-0.006499171464264239
1936	79632	FAM184A	-1.565036914353282	-1.18	2.409642296362439
1937	63976	PRDM16	-1.6293736854811498	-1.18	0.742792608662121
1938	120376	C11orf93	-1.5390373379357098	-1.18	0.23756297882032015
1939	283174	LOC283174	-1.7010161797682286	-1.18	1.743278080767361
1940	4093	SMAD9	-1.5078502139147802	-1.18	1.0783436865811784
1941	60468	BACH2	-1.4912852150209563	-1.18	3.082922275847856
1942	274	BIN1	-1.5553524463704205	-1.18	4.30046348837584
1943	675	BRCA2	1.510325685887442	1.18	2.663721297524442
1944	8434	RECK	-1.5008621993769875	-1.18	4.8631284854875485
1945	80206	FHOD3	-1.5157900398704198	-1.18	4.08178932866281
1946	84722	PSRC1	1.4605160647464583	1.18	2.0886912314082466
1947	83878	USHBP1	-1.4195613490939207	-1.18	2.4328064710830417
1948	7008	TEF	-1.382335129861048	-1.18	5.273037178939254
1949	51728	POLR3K	1.364892138083421	1.18	3.847673840530014
1950	283748	PLA2G4D	1.8890404795204012	1.17	-3.7558791122722206
1951	8128	ST8SIA2	-1.8355294823020922	-1.17	0.49467215821192195
1952	290	ANPEP	-1.6992785119053646	-1.17	6.245209698895756
1953	195977	ANTXRL	-1.8598949003013883	-1.17	-3.0410121559519356
1954	57111	RAB25	1.6536770498890627	1.17	5.589737042301148
1955	60675	PROK2	-1.8424420782806175	-1.17	-4.452493213189384
1956	190	NR0B1	-2.117292470279051	-1.17	-4.207017066310726
1957	5320	PLA2G2A	-2.253260695356849	-1.17	1.9664922432001855
1958	1303	COL12A1	1.5688701848579945	1.17	8.42513434558255
1959	55902	ACSS2	-1.4756483556749274	-1.17	6.037585334071437
1960	5463	POU6F1	-1.3520781528337065	-1.17	3.4602001012942707
1961	7355	SLC35A2	1.3214667733948604	1.17	5.019133654530221
1962	5209	PFKFB3	-1.5860883878678151	-1.16	7.4478650002586635
1963	115265	DDIT4L	-1.6833795820030835	-1.16	1.2117102969239673
1964	100127888	LOC100127888	-1.899410658314162	-1.16	-2.489394774312983
1965	2237	FEN1	1.3682527151459465	1.16	4.462658273373047
1966	10590	SCGN	-2.1373115846211275	-1.16	-1.6237365811525535
1967	217	ALDH2	-1.7455612023017542	-1.16	7.395220687910594
1968	2175	FANCA	1.4736408315531409	1.16	2.639045052562115
1969	4240	MFGE8	-1.5121332263744083	-1.16	7.255671895831009
1970	55553	SOX6	-1.5790952120019885	-1.16	2.14459140528832
1971	10395	DLC1	-1.5104792603180033	-1.16	6.227803210959626
1972	3219	HOXB9	1.6951640824634886	1.16	-0.660097930189208
1973	57595	PDZD4	-1.5952645911278103	-1.16	1.7087324875034664
1974	7091	TLE4	-1.4166640196830436	-1.16	4.294045765757733
1975	389136	VGLL3	-1.5615101087968406	-1.16	4.779544711299829
1976	22885	ABLIM3	-1.5839207413259806	-1.16	5.475487342039074
1977	164656	TMPRSS6	1.9209354953909723	1.16	0.09250267055278065
1978	729355	TP53TG3B	-1.576581580105335	-1.16	-0.5109435721307918
1979	92291	CAPN13	1.8653454681209274	1.16	3.2613798405942234
1980	84675	TRIM55	-1.9164585188644283	-1.16	-2.6089872035346904
1981	131544	CRYBG3	-1.4772484750064105	-1.16	4.508659670256495
1982	4923	NTSR1	1.8861653815561972	1.16	-4.2831630483069025
1983	26249	KLHL3	-1.3999755571108947	-1.16	3.035867663646988
1984	114804	RNF157	-1.57509519558788	-1.16	3.4002026834762806
1985	51267	CLEC1A	-1.4837596621072813	-1.16	2.125463571755074
1986	1768	DNAH6	-1.5271389198994305	-1.16	1.1837158632921463
1987	10371	SEMA3A	-1.5482078979911176	-1.16	2.0906392168830115
1988	9459	ARHGEF6	-1.494124123659565	-1.16	6.454729453050612
1989	5787	PTPRB	-1.5019360622110927	-1.16	5.847569770290187
1990	91687	CENPL	1.3666292153829547	1.16	2.9673272252750866
1991	120	ADD3	-1.4182364787872006	-1.16	6.721639889917053
1992	6304	SATB1	-1.4576395822940924	-1.16	4.792769616284648
1993	644538	LOC644538	-1.4619799297014928	-1.16	2.427656244892711
1994	8914	TIMELESS	1.3766402761302934	1.16	4.871758533277757
1995	114928	GPRASP2	-1.355715755723306	-1.16	4.1650762101828676
1996	23710	GABARAPL1	-1.4055443455163412	-1.16	6.124445970851464
1997	148327	CREB3L4	1.5049636218096916	1.1500000000000001	5.813001767088821
1998	284739	NCRNA00176	1.5213276077136475	1.1500000000000001	-0.877922178871197
1999	8842	PROM1	-2.0018427172869915	-1.1500000000000001	4.8883349845403
[truncated: 15,933 more rows]
