# Supplementary material for: Topconfects: a package for confident effect sizes in differential expression analysis provides a more biologically useful ranked gene list
Source: Genome Biol. 2019 Mar 28;20:67. doi: 10.1186/s13059-019-1674-7 (PMC6437914; doi:10.1186/s13059-019-1674-7)
Supplement: Supplementary file 3 — Complete p value-based ranking of breast cancer dataset. p value ranking of the breast cancer dataset. (CSV 1355 kb) [file 13059_2019_1674_MOESM3_ESM.csv]

Rank	Entrez Gene ID	Symbol	Log2 Fold Change	Adjusted p-value	Average Log2 RPM
1	1300	COL10A1	7.661298066419881	1.1607474714027024e-56	3.1640480373647537
2	4320	MMP11	6.352786085864181	5.066626013091354e-54	5.026899355175731
3	114818	KLHL29	-2.972160242583642	3.563524161007804e-46	3.04784818856256
4	728264	LOC728264	-3.0983556722394052	5.720525265805413e-44	4.904531120446303
5	5187	PER1	-2.2800771295016924	1.3751584350174604e-43	5.738549679056269
6	11096	ADAMTS5	-3.1814454354591524	4.966154297413346e-43	5.2947056280872165
7	1301	COL11A1	6.175276666377442	7.870427268989267e-42	4.128586966192006
8	3201	HOXA4	-2.6415204624978905	9.792317506642303e-42	1.5472331324637065
9	4660	PPP1R12B	-2.103109793877561	9.865645300868566e-42	6.618164288733718
10	196051	PPAPDC1A	5.5535831935975475	1.330339838804256e-41	-0.29801990389234473
11	9768	KIAA0101	2.6328879403101584	4.50938524957112e-41	2.6953164460228005
12	4751	NEK2	3.3702299162936398	7.381825506240041e-41	2.8715483996308744
13	10253	SPRY2	-2.6431717388001803	2.031392951719948e-40	4.649497185211311
14	8840	WISP1	3.9238780023714592	2.075140751619312e-40	1.9956450810414148
15	3624	INHBA	3.6763577161409553	2.481515975917411e-40	2.6064855067742507
16	10349	ABCA10	-3.322767578890501	2.5457186531679963e-40	2.472603482064431
17	667	DST	-2.5683062425080894	3.5795188570880095e-40	8.736305698896798
18	3381	IBSP	6.811845259881036	1.0374863704377801e-39	-2.914180755912576
19	24137	KIF4A	3.9194570422142596	2.239641788026616e-39	2.556607215256219
20	9088	PKMYT1	3.5024971997695573	2.322328113051367e-39	2.0047195925446006
21	55974	RAG1AP1	1.8281482444424033	2.322328113051367e-39	5.6233159308588565
22	55143	CDCA8	2.8033640224685548	8.71269071077684e-39	2.749059479623941
23	29089	UBE2T	3.018411524564331	8.71269071077684e-39	2.7089254635201026
24	2277	FIGF	-5.449664130296229	8.71269071077684e-39	1.9300533303133347
25	22974	TPX2	3.3993094550530354	8.71269071077684e-39	4.233095329768187
26	55723	ASF1B	2.971112660285644	8.854831949182544e-39	2.867938725003228
27	11131	CAPN11	-2.909887793467686	9.105003748608644e-39	0.9338169707589885
28	57447	NDRG2	-2.821286544302518	9.193766445086651e-39	7.058525086531006
29	995	CDC25C	3.4322978686797994	1.085209163330893e-38	0.46585899699077576
30	84668	FAM126A	-1.9795820020897406	1.3352053646745781e-38	5.0941153715910374
31	25891	PAMR1	-3.7309651864533606	1.6923309127850752e-38	3.9664708191876317
32	7355	SLC35A2	1.3214667733948604	1.6923309127850752e-38	5.019133654530221
33	2706	GJB2	4.439503244794332	1.6923309127850752e-38	2.884609822721315
34	9737	GPRASP1	-2.3262242816485137	1.9005910119438757e-38	3.6479655341425232
35	3590	IL11RA	-1.8909999206935013	2.2258234890914978e-38	3.5731046452743205
36	11065	UBE2C	3.6943900132583845	3.730607701888333e-38	2.7183736144060107
37	27031	NPHP3	-1.2884534296200147	3.894070957720681e-38	4.686789335802622
38	25802	LMOD1	-2.842623200549678	3.935046686976102e-38	5.682381434761697
39	83540	NUF2	3.618878603046316	4.602323812357322e-38	1.9522816124678886
40	23336	SYNM	-4.186432015386476	6.995487276991179e-38	7.024604410881345
41	116135	LRRC3B	-4.583382840480012	7.082917433072169e-38	-2.0445126369369366
42	154467	C6orf129	1.639063981952957	8.103763414747586e-38	2.861198254289015
43	1469	CST1	7.66315205376978	8.233438271049047e-38	-1.280420390333707
44	51665	ASB1	-1.1571677699314313	1.2393608309567575e-37	4.438688464627325
45	114787	GPRIN1	2.7723108500967797	1.5508789692587554e-37	1.5972086675735293
46	283867	LOC283867	4.730176428009179	1.7466366267023168e-37	-2.836817184529556
47	256691	MAMDC2	-3.2099952820674122	1.7466366267023168e-37	3.8504200311799925
48	11130	ZWINT	2.4619641191752213	2.0147394016316065e-37	3.8786967689806664
49	3202	HOXA5	-2.8396946166688775	2.1288158380420273e-37	2.0769278546263066
50	25769	SLC24A2	5.493149863814817	2.1466851711417894e-37	-2.894627613190483
51	1756	DMD	-3.3942490289264797	2.7487377602667985e-37	5.316980839565211
52	4322	MMP13	7.195223491255396	2.7688381303905626e-37	0.346376484608344
53	51514	DTL	3.0598421677204697	3.3624851531081484e-37	3.2181475545336946
54	389432	SAMD5	-3.097211078601144	3.435699363446515e-37	3.6055789950905197
55	7083	TK1	2.895348994523267	4.144540264940355e-37	3.8960321266067734
56	891	CCNB1	2.3577053352835624	4.851832534560098e-37	4.280870836771998
57	983	CDK1	2.9646096892752865	5.079376260638668e-37	3.831714486541646
58	6376	CX3CL1	-3.032071895461836	5.86543005840753e-37	6.537313558110847
59	729786	GOLGA8C	-1.7779180485044195	5.995567562570783e-37	-0.31078664100346987
60	1063	CENPF	3.1992328549744156	7.825831715022984e-37	5.057636412389613
61	283768	GOLGA8G	-1.7715377606469476	8.903964942127219e-37	1.2848822731146203
62	1164	CKS2	2.3641989512058297	1.4425488688937446e-36	3.6037276196644457
63	2246	FGF1	-2.1909536511206444	1.4425488688937446e-36	4.733219134994493
64	6790	AURKA	2.786255937538768	1.5519679642490607e-36	2.998804297492349
65	5347	PLK1	3.327188594490313	1.7366845924276387e-36	2.618320657065678
66	10218	ANGPTL7	-5.986571771027587	1.8153215045145766e-36	-0.7402859057557746
67	6327	SCN2B	-2.51198393637946	3.156120994082526e-36	1.4723970272950424
68	3131	HLF	-3.447037651074426	3.525530352585932e-36	4.032027472477049
69	699	BUB1	3.3257937146835244	3.8624374795362356e-36	2.8680173662367525
70	10615	SPAG5	2.5808203705350214	3.98551876999711e-36	3.603259467841193
71	23177	CEP68	-1.1738405448260851	4.517067022700188e-36	5.862545413490319
72	4915	NTRK2	-3.911745738899583	5.034930807109479e-36	6.699810023015887
73	5531	PPP4C	1.1699330175739722	5.049168020959312e-36	5.974929214332966
74	8630	HSD17B6	3.213564118579697	5.5072184120290185e-36	0.8020352552278615
75	11004	KIF2C	3.180859623084227	5.851775212025652e-36	2.7173729523460586
76	5050	PAFAH1B3	2.3543600263472366	6.078649495153646e-36	4.181234710196953
77	9232	PTTG1	2.9183356419877096	6.307114664602923e-36	2.558549587521672
78	55165	CEP55	3.4025437160895535	6.307114664602923e-36	2.6199713322668448
79	54821	ERCC6L	2.8983016214672292	6.88349096147411e-36	1.3182858771434118
80	8436	SDPR	-4.1638693473797295	7.051677149130228e-36	4.817779308182231
81	90293	KLHL13	-3.053611013251905	7.349163388418208e-36	3.8530361475834836
82	3977	LIFR	-2.7607653365647917	7.503910637055642e-36	6.324095900656872
83	6241	RRM2	3.3148501137977404	7.922797311326339e-36	4.064682964001529
84	9555	H2AFY	1.0720131511341107	9.527598517577254e-36	7.356867763865604
85	4629	MYH11	-3.796760961491147	9.740810538200733e-36	7.231249229433317
86	9156	EXO1	3.413183276887171	9.740810538200733e-36	1.7565491397803332
87	94274	PPP1R14A	-3.150984316905863	1.215586137347236e-35	1.6073522286744264
88	4306	NR3C2	-2.4932866194019896	1.402830654746858e-35	3.8296631362219697
89	29128	UHRF1	3.3868401051584973	1.5732741251782794e-35	3.2393403248626114
90	128239	IQGAP3	3.6020322573582155	1.5732741251782794e-35	2.909377879343408
91	2774	GNAL	-2.1314742053240074	1.9445798753758098e-35	3.023843639336154
92	10112	KIF20A	3.453771673136119	2.0863452288791325e-35	2.7998782039862635
93	80332	ADAM33	-2.8988753742377456	2.1518088010481564e-35	3.083062086079196
94	23492	CBX7	-1.883374717303741	2.2828377578511946e-35	5.480621016868818
95	286097	EFHA2	-2.3505728767586795	2.2899054744415564e-35	1.8797282651892513
96	8708	B3GALT1	-4.065002662045367	2.3992810525706246e-35	-2.327747096559435
97	388335	TMEM220	-2.298003407650711	2.4247668906228715e-35	2.72958202030024
98	131578	LRRC15	4.150509337553949	2.526409753953202e-35	4.819013679295537
99	9134	CCNE2	2.75789177815382	2.694563495779384e-35	2.445377666705284
100	1033	CDKN3	2.8115260590835525	2.806881895905777e-35	1.6640436729081676
101	146894	CD300LG	-4.779974534899228	2.812648592430977e-35	3.46089412908529
102	4147	MATN2	-3.120731258585891	2.9536789033611686e-35	6.023042034172788
103	5307	PITX1	4.303514256361628	3.3087692453595674e-35	1.5689408226069075
104	2563	GABRD	3.4464219042891906	3.41302473473058e-35	-0.26539219830361294
105	4311	MME	-3.5997973132375645	3.944183497337062e-35	6.359586907357255
106	3833	KIFC1	2.796547953413438	3.9745840087362826e-35	3.051026555060215
107	1833	EPYC	5.854728012988785	4.0031262163568836e-35	-2.0431341322781087
108	6356	CCL11	4.466830749415109	4.0031262163568836e-35	-2.081560117029845
109	3161	HMMR	3.1359810281443594	4.3151676259876e-35	2.199675202081299
110	1472	CST4	6.4247247415191735	4.462212912601841e-35	-3.0463114373178324
111	286367	LOC286367	-2.909528584007781	4.462212912601841e-35	1.6837492607335653
112	10403	NDC80	3.033105534292967	6.638724545480713e-35	2.160677918751868
113	100132979	GOLGA8DP	-1.7600348033045303	8.131503678426386e-35	0.34696924222965836
114	124222	PAQR4	2.427658322943182	9.833443190391662e-35	4.011368802761127
115	113130	CDCA5	2.859038751054034	1.036506893821149e-34	2.8605667551748235
116	5325	PLAGL1	-2.120462536406402	1.0907380702828019e-34	4.209970309236807
117	51203	NUSAP1	3.095928165265271	1.3812679026411664e-34	3.801991447219976
118	63967	CLSPN	2.8092626752134304	1.3955380751762114e-34	1.3500578342086
119	114826	SMYD4	-0.7910112207490764	1.5206712359979231e-34	4.195134282992265
120	9133	CCNB2	3.1187249948947127	1.5427467746181976e-34	2.647875146582036
121	26045	LRRTM2	-2.6527194654977593	1.5684114445866867e-34	0.1974813295787801
122	128553	TSHZ2	-2.5640825202521604	2.0291626097017595e-34	3.633232062510442
123	114904	C1QTNF6	2.0865391969702944	2.0291626097017595e-34	4.327877802236516
124	57569	ARHGAP20	-2.870724960251889	2.1022059671724354e-34	2.8362912333456594
125	5348	FXYD1	-4.234747134620739	2.3353124763910508e-34	2.489346797270909
126	54443	ANLN	3.3578350476976175	2.3635790614142683e-34	3.638562037574069
127	390535	GOLGA8E	-1.6754908639158264	2.443907089717501e-34	0.3775894708059834
128	286827	TRIM59	1.752814683242044	2.496558681779837e-34	3.2617365798779483
129	254263	CNIH2	2.8363859184859135	2.5470792283449143e-34	-0.1712758994290384
130	6330	SCN4B	-2.7063405161275753	2.588161094854675e-34	4.073387534148906
131	6328	SCN3A	-3.2871665501683838	2.7291545579358837e-34	0.9768653858643896
132	55355	HJURP	2.6075708160568074	2.78333477905394e-34	2.3463150188923194
133	112939	NACC1	1.275646157189955	2.9886673803485744e-34	5.734307549885249
134	153579	BTNL9	-4.142746637821666	3.180604280909574e-34	4.037342578045442
135	64221	ROBO3	-2.2511708009580462	3.387346480571746e-34	2.158161243224932
136	10072	DPP3	1.4542731949925605	3.3941029705497344e-34	5.1381790574274016
137	2335	FN1	3.283121924513128	3.5290204888434197e-34	10.64336423170125
138	84417	C2orf40	-4.6117924361482725	3.7455832839442185e-34	2.1169183024997413
139	3199	HOXA2	-2.936599561912519	4.679970063534865e-34	-0.32615881552011206
140	7153	TOP2A	3.5913148168303715	5.1879467904072656e-34	5.183018045906059
141	2305	FOXM1	3.0825576820460316	6.583024776788497e-34	3.605096624501002
142	9787	DLGAP5	3.3421728764476377	6.685681749888699e-34	2.224045929502416
143	150468	CKAP2L	3.395695992920151	6.730525634240146e-34	1.3971625759169057
144	2920	CXCL2	-4.429697137170949	6.802260930251755e-34	1.8971641237558943
145	9928	KIF14	3.13748327583508	7.771947880206468e-34	1.8954964377488104
146	23461	ABCA5	-1.8264899939541854	9.022455355497098e-34	4.870531373475356
147	10144	FAM13A	-2.32924188691326	9.418947805466401e-34	5.531199356327481
148	1185	CLCN6	-1.102939230891954	9.496323966590597e-34	4.391946782077006
149	84913	ATOH8	-3.8144031763337654	9.5136602602929e-34	2.1570152056868857
150	55247	NEIL3	2.379247147099875	1.085176516768048e-33	0.4536508069471581
151	51728	POLR3K	1.364892138083421	1.085176516768048e-33	3.847673840530014
152	5463	POU6F1	-1.3520781528337065	1.1013571033887468e-33	3.4602001012942707
153	80178	C16orf59	2.4009024685355547	1.1993653377877383e-33	0.7756789270415553
154	57658	CALCOCO1	-1.1847463908834734	1.1993653377877383e-33	6.608871962724247
155	537	ATP6AP1	1.1061055179053954	1.2161186736894351e-33	7.480643609231576
156	85480	TSLP	-3.961601652674789	1.238754963291465e-33	-0.002252198474295585
157	5877	RABIF	1.2772580223964938	1.3004362367599266e-33	4.088225361245558
158	134466	LOC134466	-2.222667163600183	1.3092423134276908e-33	0.9977625708037995
159	1311	COMP	4.767830155742634	1.4122265710822848e-33	3.649573041980862
160	10460	TACC3	2.108002240424539	1.4737028188526534e-33	3.903633110948021
161	259266	ASPM	3.596944257803486	1.6115954166873573e-33	2.905748690230701
162	3832	KIF11	2.3365583598865016	1.7378782144937184e-33	4.167801063740016
163	84159	ARID5B	-1.5000590549082136	1.7799141927878482e-33	7.038591106992382
164	4150	MAZ	1.225256139392474	1.7863941815315168e-33	6.916256672973792
165	10535	RNASEH2A	1.6186024870197897	1.914382919362131e-33	3.845724865738118
166	11113	CIT	1.965732132997069	2.0431343758039416e-33	3.370537385467147
167	23623	RUSC1	1.3375218116418373	2.0561461803639018e-33	5.189045431243468
168	701	BUB1B	2.915156586482399	2.082159778276677e-33	2.709445167680681
169	10894	LYVE1	-4.832864054664161	2.1479684781730675e-33	3.398566411107684
170	55083	KIF26B	3.077256523687352	2.1480535606130507e-33	2.334991921070878
171	687	KLF9	-1.6255355761774377	2.4357008565070656e-33	6.451482639879059
172	25943	C20orf194	-1.30026760042903	2.4592856170849733e-33	5.030903181321509
173	533	ATP6V0B	1.2034579713899909	2.5978045607684e-33	6.213556252902122
174	116028	C16orf75	2.3943984756275523	2.5978045607684e-33	2.461223417895437
175	126668	TDRD10	-2.5742966562736016	2.687035830738307e-33	0.04675365951020481
176	64151	NCAPG	2.362721657274458	2.7316595456820487e-33	3.089847189823178
177	353500	BMP8A	2.121552742689944	2.9166888613684547e-33	2.6643010714450335
178	9055	PRC1	2.4240681198863374	2.929011194899322e-33	4.391044140191524
179	25886	POC1A	1.9222793146097874	2.976254421436326e-33	2.2895037774279285
180	151648	SGOL1	3.185189054235416	3.0153494517633288e-33	0.5068236505079623
181	10761	PLAC1	4.688490745873778	3.235363994756368e-33	-2.8502102017862145
182	5296	PIK3R2	1.3369401645266397	3.362843190858766e-33	6.787468910294704
183	79682	MLF1IP	2.098994889925316	3.423231757171984e-33	3.6320675673992584
184	4001	LMNB1	2.3876873264124203	3.4790448186847005e-33	4.594644096881508
185	4288	MKI67	3.2637454304135014	4.289220847588325e-33	4.748084940026734
186	990	CDC6	2.4931767074577653	4.294113850664687e-33	3.0160724669242347
187	221150	SKA3	2.9371424716390813	4.393849388359196e-33	1.516339217798259
188	140766	ADAMTS14	3.0773741420964273	5.2310501640144774e-33	0.7361476721915856
189	7264	TSTA3	1.6359968967590555	5.324939956256598e-33	5.554319545512767
190	7704	ZBTB16	-3.0771169214309415	5.5820168379370624e-33	2.7955261375711693
191	10024	TROAP	3.2502627632794643	5.883658803387869e-33	1.3695424843145092
192	83461	CDCA3	2.8013069152093197	6.015465343370747e-33	1.676597002013153
193	9493	KIF23	2.490510045565776	6.578649528326173e-33	3.3938247017456042
194	79581	GPR172A	1.5069256536194704	6.677509542557625e-33	4.893844009297497
195	5137	PDE1C	-3.398086384405487	7.209738144856231e-33	1.3998372852220111
196	79143	MBOAT7	1.3349792757543635	7.244874289779963e-33	5.682475492839457
197	27102	EIF2AK1	0.8275019595000433	7.244874289779963e-33	7.646316388823594
198	64344	HIF3A	-2.78093099881323	7.610605961187562e-33	2.300218248447381
199	285203	C3orf64	-1.3177829100249219	7.911009111755824e-33	5.1361503767636725
200	27338	UBE2S	2.098288611295616	8.384796979037973e-33	3.839168336868479
201	55362	TMEM63B	1.1388933988632512	8.52977634200016e-33	5.430734624953268
202	56849	TCEAL7	-2.2669781024891393	8.817246394342556e-33	1.7309859805489527
203	890	CCNA2	2.6593286604720205	8.817246394342556e-33	3.025424028153697
204	1804	DPP6	-3.7550181988749483	1.0400083155790385e-32	-0.44664448755292374
205	115908	CTHRC1	2.799667330662912	1.0615054771326576e-32	5.222388772487228
206	5888	RAD51	2.2343715073772605	1.094770537279389e-32	1.9194606561673717
207	285313	IGSF10	-3.340613460231634	1.1227102133930819e-32	3.707108607059294
208	5831	PYCR1	2.280577487878065	1.3771960490715396e-32	5.253799314119606
209	9833	MELK	2.7240748107679367	1.6745993446648677e-32	2.580033433636845
210	57685	CACHD1	-2.2189118625758093	2.054876091435563e-32	4.831217043477158
211	221091	LRRN4CL	-2.6112854711459117	2.0630264267549197e-32	3.013329416772852
212	1062	CENPE	2.50285560828574	2.1005325013045136e-32	3.0063627901975996
213	23601	CLEC5A	3.225883195101023	2.3709022579239637e-32	0.8162461927938629
214	2145	EZH1	-1.4192303543475413	2.448667756270369e-32	5.738878729478215
215	5021	OXTR	-4.661930380282171	2.527809726792551e-32	4.730967084763225
216	5627	PROS1	-1.9841536399103366	2.67649435221464e-32	5.577313445099321
217	301	ANXA1	-2.4806363316685762	2.7132631189497494e-32	8.17405001066335
218	142	PARP1	1.1115484746408066	2.829026200289152e-32	7.61549658765344
219	84101	USP44	-3.020757129506673	3.02343826404814e-32	-0.7932408547714765
220	23397	NCAPH	2.592043590391697	3.1678048483746853e-32	2.415324087908783
221	9647	PPM1F	-1.228210388347489	3.36705768863712e-32	5.2975812867435925
222	150771	ITPRIPL1	-2.6850480786924344	3.435778233247682e-32	1.083713374280717
223	572558	LOC572558	-4.542787044456691	3.4425118151369594e-32	-2.7033706407029636
224	3753	KCNE1	-3.8872067706655473	3.630087095072274e-32	0.7621784167894031
225	2327	FMO2	-3.858546860560116	3.630087095072274e-32	5.545989941363979
226	6574	SLC20A1	1.2140241238324647	3.7105464705723945e-32	5.838632053753543
227	11082	ESM1	3.004147279587806	3.9726530151000866e-32	1.6570377501761762
228	374393	FAM111B	2.8475493191527455	4.0353448399467856e-32	3.035914648887345
229	25896	INTS7	1.1812787426279276	4.0353448399467856e-32	5.008045911197864
230	148113	CILP2	3.336245005913181	4.088208758511848e-32	1.6536394284690163
231	332	BIRC5	3.5160184867134228	4.1831142005643715e-32	2.72343896140173
232	6263	RYR3	-3.1953059580190013	4.253444240759598e-32	1.3870983147955183
233	400322	HERC2P2	-1.4376868291028075	4.330212301872799e-32	5.254110252056258
234	222698	NKAPL	-2.770577980216515	4.498997454156962e-32	-0.43325233965141946
235	3489	IGFBP6	-3.379565908707387	4.612783811470658e-32	4.134433959771782
236	57405	SPC25	1.4956163056917595	5.152635891294348e-32	2.593591687494564
237	991	CDC20	2.691743347564595	5.152635891294348e-32	3.28784909826349
238	1264	CNN1	-3.479468908009816	5.552975945962001e-32	5.174761182189133
239	7148	TNXB	-3.892635486106187	5.672494275377921e-32	6.255172658372719
240	283796	GOLGA9P	-1.5998562433516443	5.750820572766841e-32	0.7637437114374634
241	157570	ESCO2	2.3884595699532745	5.899189709025452e-32	1.7391178117694517
242	9837	GINS1	2.157197777247616	6.11400582584327e-32	2.972467734745796
243	25804	LSM4	1.1237046899733123	6.365600470423441e-32	5.631127059191348
244	9401	RECQL4	2.2383422659287504	6.789316892360426e-32	2.7214048944978733
245	10350	ABCA9	-3.1140559756079633	6.973546263855674e-32	4.090872146885642
246	55635	DEPDC1	3.2313444836921126	6.973546263855674e-32	2.028307387021738
247	9481	SLC25A27	-2.7988401527847167	7.025818807930139e-32	2.209926965490942
248	163115	ZNF781	-1.7006518749933746	7.131387708713688e-32	0.8748469637812083
249	3953	LEPR	-2.646799706600639	7.953130228734547e-32	5.023179125750558
250	389072	PLEKHM3	-1.4408188456317264	8.174740631450333e-32	4.626067793145618
251	4638	MYLK	-2.2569236014237544	8.467660512736145e-32	7.916208923248742
252	168002	DACT2	-4.2703951702037655	8.605078353507111e-32	-0.6641156144165207
253	7203	CCT3	1.0867077969835612	9.009850206791406e-32	8.144727843151449
254	80760	ITIH5	-3.7846747091343302	9.311365693618904e-32	5.899961714196921
255	55800	SCN3B	-2.213151584831283	1.0031130882045216e-31	1.5091957413546078
256	8555	CDC14B	-1.752159778996882	1.0855729828693136e-31	4.505395059302735
257	54442	KCTD5	1.0159993042761888	1.0888748982540472e-31	4.880282938588164
258	114928	GPRASP2	-1.355715755723306	1.152824691080954e-31	4.1650762101828676
259	8973	CHRNA6	4.165851162553878	1.2358090672695433e-31	-3.189386025241716
260	10752	CHL1	-3.2981368956831787	1.2707833476602945e-31	4.301248276180412
261	3038	HAS3	-2.8567247634511803	1.3695596475340744e-31	3.790570241104893
262	55872	PBK	3.3256868263066814	1.4198912244352405e-31	1.7269333070354156
263	3014	H2AFX	1.6140757055359123	1.5114908654223147e-31	3.9134579657811326
264	285512	FAM13AOS	-1.7506006840315	1.5455304972525095e-31	1.675568413812693
265	4605	MYBL2	3.5357960468615186	1.5786322493801536e-31	3.0234717811465854
266	54997	TESC	-2.486024118603579	1.5818821362751786e-31	1.2816273357653274
267	1020	CDK5	1.2101924839453375	1.6755840482325465e-31	3.3420941258890724
268	149461	CLDN19	-2.413951500414688	1.8816016792142032e-31	1.5880554753535632
269	6422	SFRP1	-4.855213693620312	1.9453592041547474e-31	7.374831807169989
270	3149	HMGB3	2.044334011376305	2.1309637614317347e-31	5.123329464891624
271	55789	DEPDC1B	2.918967318479293	2.147280691298838e-31	0.9059857563525908
272	55576	STAB2	-3.6618071693180285	2.210398243179623e-31	-0.024707230366979176
273	5071	PARK2	-1.2733160134427781	2.324225732190674e-31	2.978413652063339
274	375	ARF1	0.9586821927779643	2.3553924501673467e-31	8.752387907881008
275	55215	FANCI	1.5071923704429662	2.3863117484129847e-31	4.980813466764073
276	7008	TEF	-1.382335129861048	2.3949172967465894e-31	5.273037178939254
277	8613	PPAP2B	-1.8276729359605137	2.3949172967465894e-31	6.904461323352134
278	116238	TLCD1	2.258010163653027	2.542215667697528e-31	2.1332581731929383
279	92558	CCDC64	2.678987048684443	2.807227019184149e-31	2.5737194291685737
280	6622	SNCA	-1.9645784016214978	2.9940130347850985e-31	2.0624923381472007
281	3182	HNRNPAB	0.9864428646972309	3.0817454582105816e-31	6.8939160781328255
282	6777	STAT5B	-1.2850313800910595	3.1915965755055454e-31	6.795571622525549
283	79801	SHCBP1	2.3851151487135254	3.695771064562147e-31	2.292040360567543
284	857	CAV1	-3.066209635920466	3.9119961165939117e-31	7.757029670627784
285	388815	C21orf34	-2.3092219569805263	3.9129446275181295e-31	2.0079037904635992
286	8270	LAGE3	1.6034448708622984	3.978920779248177e-31	3.617644182961577
287	84441	MAML2	-2.058664499496194	3.980066814309536e-31	4.974578837754294
288	60485	SAV1	-1.007518583565898	3.980066814309536e-31	6.07048550101509
289	23331	TTC28	-1.4354114135968514	3.980066814309536e-31	5.279443311970712
290	858	CAV2	-2.6537924681026435	4.172168362118491e-31	6.222096164139048
291	1869	E2F1	2.148301743143358	4.182388319750578e-31	2.6224568445450696
292	113115	FAM54A	2.4525845858909383	4.186652228063381e-31	0.3012449355164518
293	57167	SALL4	2.6950060609887974	4.201886305145944e-31	-0.9509760836590141
294	83699	SH3BGRL2	-2.0042541045002444	4.201886305145944e-31	5.170693136787076
295	79804	NBLA00301	-1.497397928803705	4.271355127886412e-31	0.8146702144231777
296	730092	RRN3P1	-1.2196889689024564	4.433953960814154e-31	1.675861526243285
297	1174	AP1S1	1.0685497375452548	4.5379666575301275e-31	4.989806979639748
298	2237	FEN1	1.3682527151459465	4.971508489515859e-31	4.462658273373047
299	128240	APOA1BP	1.2315621808729718	5.6525426964026475e-31	6.1352284464124045
300	90861	HN1L	1.2084977045003609	5.69848385100671e-31	7.29217525135745
301	2840	GPR17	-3.1325892094738204	5.797488142049213e-31	-1.354214482875222
302	347088	GPR144	-5.5645051124731	5.8613425477522955e-31	-2.6879323774652883
303	57082	CASC5	2.8443824964685884	5.966380016113826e-31	1.9064551028226295
304	51155	HN1	1.9120273561593977	6.720972209242162e-31	5.4798054387606845
305	3015	H2AFZ	1.242619645513819	6.8052535766377e-31	6.785122298306224
306	6999	TDO2	3.5995058496854666	7.738368869012643e-31	-0.4109706971459383
307	552900	BOLA2	1.0224124150325316	7.879715469657063e-31	4.723888934389113
308	5138	PDE2A	-2.9349205477864775	7.948034902581933e-31	4.303680083150543
309	11339	OIP5	2.3096512240617217	7.948034902581933e-31	0.5557288111802676
310	222950	C7orf51	-2.664798629415786	8.020593635598314e-31	-1.1089565294128545
311	9452	ITM2A	-2.588081435732389	8.020593635598314e-31	5.342242315959652
312	541468	C1orf190	-1.4318932826187856	8.396869483468164e-31	0.681015646100535
313	477	ATP1A2	-3.9520614646365533	8.65719916899698e-31	3.6659831817734334
314	27065	D4S234E	-2.392069940758219	9.274318985083062e-31	2.203060790552195
315	130271	PLEKHH2	-1.809787804016341	9.885186145848252e-31	3.995418616186797
316	147495	APCDD1	-2.4042053728123323	9.885186145848252e-31	5.078186718429603
317	57604	C8orf79	-1.6410426887645517	9.940316528283523e-31	3.7561800346122483
318	51629	SLC25A39	0.9552729749840086	1.0043870211419326e-30	6.31241251919513
319	3200	HOXA3	-2.3197598894386977	1.1191549229770201e-30	1.9566973692404002
320	5166	PDK4	-3.6522470069001627	1.120184245422085e-30	6.777732218050789
321	4312	MMP1	6.283405145652775	1.2188551817532395e-30	0.12078835234534273
322	5212	VIT	-3.9510049079841143	1.2188551817532395e-30	2.234138016994455
323	60676	PAPPA2	-3.4652772958264153	1.246575165879249e-30	-0.9870460590386653
324	8336	HIST1H2AM	3.684307775858474	1.2644777100361105e-30	-2.83273742882817
325	81930	KIF18A	2.251274686457463	1.3287677730613741e-30	1.8474238923626347
326	54810	GIPC2	-2.7523436690069354	1.346225074228239e-30	1.8263806998653156
327	7272	TTK	2.6510327193714303	1.4918155883619839e-30	2.365369628563
328	27147	DENND2A	-1.860792889550424	1.5173229206316027e-30	3.4193330582821173
329	146956	EME1	1.894253242844389	1.650937401977538e-30	1.6310902332058241
330	9542	NRG2	-3.2668547682715396	1.6563652732822952e-30	0.411278449794101
331	286262	TPRN	1.8481699347241902	1.6961652729691956e-30	3.707454171951136
332	10157	AASS	-1.4843011801521047	1.838314456002479e-30	4.545475467248627
333	91653	BOC	-2.058716883672669	1.9580716442991042e-30	5.175007979087778
334	8438	RAD54L	2.5003467448055923	2.0541211519571165e-30	1.3540814501350098
335	3316	HSPB2	-2.7616478894048204	2.1381242164374567e-30	2.492297816730736
336	29127	RACGAP1	1.7988933003537315	2.160011996057107e-30	4.653313963027186
337	3931	LCAT	-1.5446670595515959	2.3129163265334066e-30	1.6653385424981109
338	6751	SSTR1	-2.9480267764655372	2.3129163265334066e-30	-0.3540307093129836
339	91687	CENPL	1.3666292153829547	2.3318707116588368e-30	2.9673272252750866
340	55851	PSENEN	1.0489313933249196	2.5676859351546615e-30	5.539303942717731
341	4830	NME1	1.5406359584965201	2.7632719073605788e-30	5.302665922535002
342	23189	KANK1	-1.8627097350530497	2.8381016043375032e-30	6.207760847644526
343	1410	CRYAB	-3.957534738640161	3.2491328666122534e-30	6.436558469010985
344	51512	GTSE1	2.2610256328013256	3.444522527650056e-30	2.094574166426721
345	5111	PCNA	1.208293242113223	3.584031240200009e-30	6.214512303114576
346	762	CA4	-6.3912201699998255	3.855805692512469e-30	0.10186766848816041
347	340273	ABCB5	-1.661849364764457	4.429836160016436e-30	2.0899924164328634
348	55370	PPP4R1L	-1.5777636313052124	4.679583197667732e-30	1.7556755920261424
349	202052	DNAJC18	-1.0084925490505383	5.542128599307581e-30	3.275891319484326
350	3838	KPNA2	1.9424094965140517	5.636496043017557e-30	6.224232013735069
351	28999	KLF15	-3.60660095004669	5.6375612059749696e-30	1.7876855388486368
352	1357	CPA1	-4.855498611734675	5.689820967470676e-30	-2.2478778748507877
353	55026	FAM70A	-2.2704317360853903	6.520637305282696e-30	2.4043624085708113
354	4237	MFAP2	2.2979648716808003	6.564015757021865e-30	4.281218468579557
355	9586	CREB5	-2.296610413782529	6.88208712418917e-30	3.4310599222588154
356	24141	C20orf103	3.3384371881081503	7.180932719767824e-30	1.8340698251517578
357	219699	UNC5B	1.8733040570206803	7.207440994027363e-30	5.097972176107179
358	9645	MICAL2	1.5833883253541319	7.463320543329944e-30	6.021516202396014
359	5704	PSMC4	0.8960116325951922	8.686612525327318e-30	5.884595737073558
360	79019	CENPM	1.843851970589736	8.686612525327318e-30	1.6468746349427594
361	171024	SYNPO2	-2.4685312632118537	8.878873827906427e-30	6.69761334008068
362	10440	TIMM17A	1.0639410239026454	8.882756212126318e-30	5.760947592011489
363	147841	SPC24	2.794823922649147	9.013488554532894e-30	-1.1629592858072213
364	374650	GOLGA6L5	-1.6864747594201328	9.013488554532894e-30	2.5317227645879035
365	57214	KIAA1199	3.414790620531047	9.122661896373652e-30	2.116149293522175
366	64222	TOR3A	0.9705883255748575	9.334069326097453e-30	5.618118796243316
367	339005	WHAMML1	-1.2901375084691393	9.711093337024067e-30	2.6672496190242905
368	50615	IL21R	2.1986147451224425	1.12022410523669e-29	0.6387509067339169
369	4148	MATN3	2.721966428988397	1.1202953188599539e-29	2.956279532620082
370	55084	SOBP	-1.8238574666945182	1.2303011171087332e-29	2.7732884555399933
371	55248	TMEM206	1.323763682947444	1.2481061389102673e-29	3.039301057790287
372	55388	MCM10	2.68123128375864	1.2530002490635357e-29	1.8941239614965832
373	79937	CNTNAP3	-3.1431235984872736	1.3125821407935917e-29	2.6734092228627353
374	10721	POLQ	2.404279742507107	1.39348877792008e-29	1.5480153957552196
375	2354	FOSB	-3.8895826370738864	1.4167212140143058e-29	6.359641784469193
376	201134	CCDC46	-1.7388740358931731	1.5215400424822223e-29	3.5535303856957
377	4499	MT1M	-2.687015327445171	1.5314250257336775e-29	1.3659290380528177
378	121227	LRIG3	-1.6448164376315744	1.5999255304285182e-29	4.9485174511684935
379	55920	RCC2	0.9548934748323707	1.809366100171291e-29	7.233214171453692
380	374739	TEPP	-3.487613298194711	1.8195649291863984e-29	-3.288167422152287
381	1894	ECT2	1.7136459231756869	1.8195649291863984e-29	5.0691332712048345
382	9510	ADAMTS1	-2.410878039663865	1.8195649291863984e-29	6.483665412696204
383	9212	AURKB	3.001969049028112	1.8281571926127838e-29	1.2647329230701945
384	387700	SLC16A12	-1.7415139908015411	1.87388384975458e-29	1.2518697406139125
385	1958	EGR1	-2.7691061857482895	2.0901495472024327e-29	8.715038371979038
386	8475	EPR1	3.581367044492173	2.1210943270553824e-29	0.3061694204715911
387	10631	POSTN	2.3649103476122146	2.1513545655542895e-29	9.104016275957019
388	3779	KCNMB1	-2.711793953159196	2.1544852693942026e-29	3.304609102879822
389	84790	TUBA1C	1.1679098109912236	2.1826055046617865e-29	7.432828339868748
390	3204	HOXA7	-2.4055140615492285	2.3729335598127855e-29	2.0472481712111943
391	101	ADAM8	2.1953164207634157	2.6170463676020545e-29	2.7803510049096203
392	81502	HM13	0.9279859091382803	2.8133755863945954e-29	6.936707033069964
393	10628	TXNIP	-1.9720278507327405	2.898056956790582e-29	10.040044421129027
394	5546	PRCC	0.8432667917399379	3.0874464390756737e-29	5.989491212052117
395	55679	LIMS2	-2.071875984426066	3.237956398720845e-29	4.742603575880088
396	941	CD80	2.115449914608764	3.263178535975991e-29	-0.5854619973703111
397	9882	TBC1D4	-1.4142794038680349	3.263178535975991e-29	6.125391953487719
398	317751	MESTIT1	-1.6368977515543934	3.321803732797875e-29	0.1320602175147514
399	196968	C15orf51	-1.3067523361500228	3.5682266870275234e-29	0.027229583768545874
400	5427	POLE2	1.4850135522584	3.7473161284175896e-29	1.705877430690758
401	2908	NR3C1	-1.6386837799928196	3.9001400860542723e-29	6.738605642392478
402	283208	P4HA3	2.5715695727541403	3.9736561355776324e-29	1.8506266626650665
403	60495	HPSE2	-4.027219721717508	4.08216649508085e-29	-0.7268732469423961
404	8357	HIST1H3H	3.8306770483738677	4.146777775247153e-29	-1.5665950897068348
405	607	BCL9	1.217403160927361	4.2197085585128364e-29	5.417021676257147
406	154810	AMOTL1	-1.6557443581519251	4.538584244565688e-29	6.187423494539649
407	7123	CLEC3B	-3.753384630970826	4.8127037313717206e-29	4.268926779479885
408	7286	TUFT1	1.4338951128641646	4.9817231976464744e-29	5.287016069585554
409	4887	NPY2R	-4.903783154328303	5.050493002556411e-29	-0.012924931295742561
410	9898	UBAP2L	0.7858130541628535	5.25599565400248e-29	7.4326630771532365
411	79017	GGCT	1.300098135401269	5.270937489760562e-29	6.063435773696274
412	2893	GRIA4	-4.426101975108882	5.60039612045241e-29	0.6278684403592263
413	54546	RNF186	-4.599785833834333	5.643420245697148e-29	-2.526621953953193
414	8914	TIMELESS	1.3766402761302934	5.858563649696111e-29	4.871758533277757
415	4781	NFIB	-2.3780757804918538	5.876594974227716e-29	7.351114463857062
416	55057	AIM1L	3.171943135175583	6.046545148514763e-29	-1.4799393256464957
417	10051	SMC4	1.4343970369351633	6.075679485796915e-29	6.008222459543809
418	728833	FAM72D	2.5169294412080463	6.116927568905901e-29	0.9002177419119399
419	23543	RBM9	-0.8129476002896127	6.228502361498267e-29	6.93731702334417
420	25840	METTL7A	-1.7764647996912928	6.253995600746902e-29	7.010470605900216
421	4085	MAD2L1	2.012406218552543	6.271355932288449e-29	3.2181721931245866
422	9700	ESPL1	2.5797435559066857	6.38723380385378e-29	2.291047640610185
423	64129	TINAGL1	-2.231418128135691	6.38723380385378e-29	5.451580737079695
424	10899	JTB	0.9558251837841557	7.12702843473885e-29	6.7754093602673695
425	6491	STIL	1.7301987619057575	7.12702843473885e-29	3.3022743771703236
426	51232	CRIM1	-1.6423621305406735	8.009988218850302e-29	7.828969040727339
427	5063	PAK3	-2.84289926940112	8.067896180759472e-29	0.41984013318581204
428	26212	OR2B6	3.6387870142583107	8.285291283558762e-29	-4.382627054683994
429	8331	HIST1H2AJ	4.131547609721015	8.295206433973135e-29	-3.206040157552285
430	899	CCNF	1.6126334307029961	8.552097482583755e-29	3.8578712800857926
431	90634	N4BP2L1	-1.4631110556756888	8.80121910410145e-29	4.290687343808175
432	9469	CHST3	-1.6488297415274051	8.80121910410145e-29	5.113981052894377
433	154	ADRB2	-2.9582214244732903	8.917976097451217e-29	2.3942155464049995
434	119385	AGAP11	-2.212092382018964	9.361975227748192e-29	2.302374344138919
435	57030	SLC17A7	-2.1807835748198308	9.438910786102934e-29	1.2696542599968454
436	8703	B4GALT3	1.1433158885500005	9.517944647326074e-29	5.541309787330338
437	6286	S100P	5.0131884554563095	9.532637460141339e-29	1.2034517623524745
438	9365	KL	-2.4834894131610534	9.53528324305018e-29	2.0825225203778874
439	10840	ALDH1L1	-4.000144669385335	9.618521276236916e-29	2.963065909877306
440	153090	DAB2IP	-1.3200738033057817	9.618521276236916e-29	6.049420978933002
441	90780	PYGO2	0.8360884408233408	9.793087400997958e-29	6.119753256695839
442	79960	PHF17	-1.1145286081172057	1.0631976409997744e-28	5.767036035705804
443	51378	ANGPT4	-3.427280287475126	1.0957171573171822e-28	-1.913220904342459
444	1072	CFL1	0.96168767571261915	1.1055293040474835e-28	9.031165431694335
445	5649	RELN	-3.6096767927464195	1.1270449331067124e-28	2.2473663773878494
446	65989	DLK2	-3.1287233463386945	1.127103501803054e-28	-0.09469885228015683
447	5010	CLDN11	-2.4784356842764903	1.1403936298663268e-28	3.979205505710016
448	116159	CYYR1	-1.9481851056123778	1.1705263316666882e-28	5.150446368190149
449	32	ACACB	-3.4112522568499632	1.2347857903156445e-28	5.923949589688398
450	93035	PKHD1L1	-3.8038799731017687	1.2976504066434788e-28	0.15910098473067144
451	127	ADH4	-2.55636640962104	1.302026721515531e-28	-0.9342488484267865
452	57716	PRX	-1.5457267619122184	1.3119508236998035e-28	2.9742821414450624
453	8406	SRPX	-2.504361086202998	1.4323558749284094e-28	5.00254078792188
454	8425	LTBP4	-2.091885373529436	1.440133839585161e-28	5.867909055645547
455	7873	MANF	0.9651021797667568	1.464191430298653e-28	5.3679514085539015
456	81788	NUAK2	1.3245184617267491	1.5406639660968393e-28	2.883006885012962
457	8318	CDC45	2.745712302370079	1.5634082201588197e-28	1.3868535344363742
458	4081	MAB21L1	-2.7300951395130504	1.5960727328062998e-28	1.3030184237497897
459	2146	EZH2	1.9858838077834402	1.675490329449721e-28	3.2867081943142704
460	5373	PMM2	0.9535369680916955	1.6789580006033102e-28	5.256052604164626
461	55384	MEG3	-2.339483347771353	1.7140911602429578e-28	2.4790809084920244
462	5621	PRNP	-1.4650724466966458	1.7756764169622719e-28	7.134576108339797
463	1058	CENPA	2.972155142103071	1.8270042318599381e-28	0.9267413659408223
464	729533	FAM72A	2.5835018847665276	1.8521369829287493e-28	0.1728423658467773
465	4212	MEIS2	-1.7356899134946313	1.903970559506701e-28	3.653311678291341
466	29956	LASS2	1.2848837505086987	1.9220825783365017e-28	8.108071078840451
467	2308	FOXO1	-1.6903766315290432	1.9583456274644314e-28	5.781460693945882
468	6373	CXCL11	3.4056747487504935	2.0885765183007986e-28	1.3279351540577604
469	339855	KY	-4.31295460690749	2.1289938556468474e-28	0.0934699799528907
470	23345	SYNE1	-1.4747957333426966	2.130272541598645e-28	6.344350414779469
471	147463	ANKRD29	-2.496781350526575	2.154655501883427e-28	2.5166949764268356
472	404217	CTXN1	2.3917254492550653	2.1756560194884926e-28	2.138154818167627
473	9951	HS3ST4	-5.047406163523286	2.2095086935883753e-28	-1.5922807060073914
474	3192	HNRNPU	0.537540233523769	2.2228167768444548e-28	9.149063264105717
475	222166	C7orf41	-2.4694510665090177	2.233169647922686e-28	6.384167648299243
476	6844	VAMP2	-1.0241119340486742	2.2861869631813385e-28	6.5131860807640205
477	349136	WDR86	-2.5376525372042233	2.296473751225327e-28	1.095058103773257
478	399959	LOC399959	-1.828249062692653	2.3552811718875478e-28	4.274958320891415
479	22990	PCNX	-1.0601056792911407	2.3616029377294376e-28	6.4651283853771
480	633	BGN	2.514336668119381	2.3905642065879646e-28	8.064871223345602
481	8736	MYOM1	-3.560303925292456	2.5992621150090624e-28	2.839445904209249
482	9079	LDB2	-1.9685183551502328	2.6671422575246103e-28	4.872705397612719
483	220965	FAM13C	-2.2611961485551113	2.791930399449106e-28	2.6734170367777144
484	146909	KIF18B	2.0088344182573175	2.8841238543934655e-28	2.1212019433470477
485	3203	HOXA6	-2.9338685178620394	3.00839978439089e-28	-0.8056008937389805
486	23051	ZHX3	-0.8923578353349474	3.070180574269291e-28	5.626958020327569
487	2247	FGF2	-3.0711666106078583	3.186279355570207e-28	4.459529119571105
488	345275	HSD17B13	-2.353260328152332	3.2378450214077176e-28	1.9633790330284011
489	5239	PGM5	-2.7608507119773384	3.2378450214077176e-28	3.8083025781876705
490	275	AMT	-1.866525349354262	3.2378450214077176e-28	2.0689784720644098
491	10003	NAALAD2	-2.817800417378392	3.309850025494948e-28	1.1457401268427037
492	7049	TGFBR3	-2.861144335051439	3.431380207607786e-28	6.7217394102850125
493	8337	HIST2H2AA3	2.6764214668577706	3.482749376640364e-28	3.690873510435486
494	89891	WDR34	1.3108551903443646	3.540131978015122e-28	5.277854856416608
495	64102	TNMD	-4.911331055286567	3.6363555921461888e-28	0.29753785898938984
496	55056	FLJ10038	-1.1052252427325746	3.679501873668758e-28	3.8166978637137476
497	89869	PLCZ1	-3.523564214849939	3.6887222729916758e-28	-3.996525348982617
498	84264	HAGHL	2.9046697076072507	3.72637640220642e-28	0.6331864065186718
499	9796	PHYHIP	-2.682994223823829	4.0030968222749233e-28	1.0574352693944502
500	10810	WASF3	-2.1595984040733285	4.1235578893988395e-28	4.243860155159705
501	25981	DNAH1	-1.3301510254905042	4.1389323052756475e-28	3.1548038593861527
502	2491	CENPI	2.109705716459279	4.198887918387001e-28	1.0998708211283799
503	51107	APH1A	0.8096413269081163	4.322126317828602e-28	7.736040158308445
504	399668	NCRNA00086	-2.598339628790665	4.436732530019465e-28	1.4939885355323739
505	10411	RAPGEF3	-2.0480148203659554	4.585713916431055e-28	4.362033177660588
506	6713	SQLE	2.2322497645964368	4.753614713574843e-28	5.3754874063904525
507	5499	PPP1CA	1.0137911439455178	5.147337348801987e-28	6.685893337799388
508	10381	TUBB3	2.533347573118252	5.193930477241687e-28	3.2845628480228095
509	3815	KIT	-3.3934279691600167	5.274508708540752e-28	6.01514230205325
510	9718	ECE2	1.7338311318538309	5.367662615060213e-28	2.352955303537153
511	10797	MTHFD2	1.4574986627858906	5.4534079669056885e-28	5.92591696592214
512	57088	PLSCR4	-1.92090930456914	5.529271878290681e-28	5.430965099361103
513	4501	MT1X	-2.2146378317018063	5.605504809611514e-28	5.429099453195335
514	81839	VANGL1	1.1231673884352544	5.6127963796435445e-28	5.356625795445997
515	100190939	LOC100190939	-1.5071728432673805	5.618699052971147e-28	3.726487450566333
516	9182	RASSF9	-2.2682731758753345	5.715043886848685e-28	1.3134781806700018
517	7402	UTRN	-1.367223973824453	6.134356176695615e-28	7.635279273926588
518	4621	MYH3	-1.774494567869119	6.248403823641115e-28	1.0528302372809737
519	83857	TMTC1	-2.5357012224776088	6.449874960940067e-28	5.672921568819469
520	9903	KLHL21	-1.358134154540337	6.577701933498336e-28	6.001585409435775
521	201266	SLC39A11	1.4473861006598943	6.621252531840977e-28	5.855832648357573
522	653820	FAM72B	2.375559090542752	6.639616393398329e-28	0.8185190259549393
523	3068	HDGF	1.06168332458298	6.85840648880208e-28	8.071003762008548
524	7225	TRPC6	-1.3163339895462467	6.912593333377566e-28	2.6262600236135287
525	65263	PYCRL	1.3710006818499902	7.007306929225646e-28	3.71426927404614
526	79785	RERGL	-3.898266715706423	7.079167289832596e-28	0.969230537335856
527	7048	TGFBR2	-2.002683189105423	7.904121557652831e-28	7.802724589413577
528	2670	GFAP	-3.930346570400297	7.911298304278615e-28	-0.24251501666036904
529	443	ASPA	-3.418808089801403	8.073558278299812e-28	0.44950763543996625
530	7818	DAP3	0.817735149597618	8.822202528617585e-28	6.899018487276681
531	103	ADAR	0.8906965612259672	8.822202528617585e-28	8.792257526652659
532	58494	JAM2	-1.8446425586885482	8.885235575398236e-28	4.028417400779976
533	56992	KIF15	2.4204152714125358	9.043444503874853e-28	2.159893577337138
534	50940	PDE11A	-1.9766018842266526	9.171609836226301e-28	2.605690264769681
535	4973	OLR1	2.5216865730455638	9.334223043189811e-28	2.9817766032987443
536	494513	DFNB59	-1.366855266140039	1.0000881809850298e-27	0.7057750657644971
537	79447	C16orf53	1.0343714077747526	1.0182973657304027e-27	5.334450274897203
538	51085	MLXIPL	-2.7913807825224173	1.0450198136675723e-27	2.76571085055601
539	6343	SCT	3.933834379519751	1.0824243442352998e-27	-3.7025349891750503
540	168448	CDC14C	-1.2385845930342079	1.0824243442352998e-27	-0.5164187633302095
541	4653	MYOC	-6.959601113344821	1.0824243442352998e-27	-0.9780517958348167
542	10391	CORO2B	-2.278349548635823	1.1028271021271858e-27	2.700630594268896
543	9601	PDIA4	0.9955280410312293	1.1191484583570443e-27	7.306477859995826
544	3020	H3F3A	1.0309664174193374	1.132840680707562e-27	9.32044621409484
545	2719	GPC3	-3.1946803013911897	1.1592489418530892e-27	5.313511239534356
546	11335	CBX3	0.9293232511074985	1.2089155276895244e-27	7.61665414776868
547	338328	GPIHBP1	-3.702500441792042	1.2240190029616528e-27	2.657657287136242
548	149603	RNF187	0.8683852208750993	1.2570259218406958e-27	6.9088075555041
549	137872	ADHFE1	-2.168821932006449	1.354268502125477e-27	2.766736407081801
550	79745	CLIP4	-2.1502951610086094	1.3827439452931817e-27	4.6875536141654255
551	63970	TP53AIP1	-2.3679635661071967	1.3974683142113828e-27	0.24759142388202515
552	116224	FAM122A	-0.8573974963672035	1.468217711852663e-27	5.016031508065489
553	286133	SCARA5	-5.752133899671001	1.473413638455464e-27	2.621371743138032
554	4038	LRP4	-1.6105095405561143	1.4768777890208511e-27	3.0835473303372467
555	23390	ZDHHC17	-0.7419179718482085	1.528391928009148e-27	5.35402529110587
556	1638	DCT	-3.994818145254599	1.5407999532194442e-27	-2.7044815412954724
557	3627	CXCL10	3.1641433025646823	1.548919005901313e-27	3.276604025559892
558	10067	SCAMP3	0.9627561662267594	1.5650672078938369e-27	6.038047414690483
559	4931	NVL	1.1678141880673336	1.567891416199998e-27	5.029053686560002
560	6517	SLC2A4	-3.1645852224031894	1.5839195557331603e-27	2.7465564361225683
561	63875	MRPL17	0.8503989763378197	1.6271994757821597e-27	5.1865423167029405
562	5311	PKD2	-1.3513375566112475	1.6271994757821597e-27	5.600071009009825
563	6726	SRP9	0.9557401940173974	1.6271994757821597e-27	8.180634288766953
564	33	ACADL	-4.266727399703992	1.7541314196811325e-27	0.5819323863556933
565	284578	LOC284578	-2.4925822451982476	1.8032571783334347e-27	-0.05636449719351567
566	5648	MASP1	-3.8828062902230274	1.874758411963326e-27	0.3461679625636425
567	1470	CST2	4.610832533845917	1.913801790609525e-27	-2.3746554013871006
568	5832	ALDH18A1	1.0004980164071804	1.922878942099639e-27	6.637595287364885
569	8854	ALDH1A2	-3.079912274160846	1.953970563445214e-27	2.4058203814333274
570	100133920	LOC100133920	-4.285620392118651	1.953970563445214e-27	-2.399488563868172
571	54478	FAM64A	2.7429736991868356	1.9715291664721783e-27	0.7104938483999839
572	7145	TNS1	-2.5834122017687577	1.9722571597845882e-27	8.442649626666695
573	84129	ACAD11	-1.149806181147288	2.01391565731131e-27	4.4193335349537195
574	84171	LOXL4	-2.6712460468383386	2.0503319325728576e-27	3.2096117303630725
575	10635	RAD51AP1	2.0184128445463165	2.0666235958414456e-27	2.3644287321931623
576	57089	ENTPD7	1.3219044461461544	2.0866846850762697e-27	4.4020444876679665
577	11170	FAM107A	-3.411861669408844	2.1514802524719172e-27	3.7926080380035136
578	206338	AQPEP	-4.671338823205136	2.1650980818459477e-27	0.7096416810713705
579	23213	SULF1	1.964608088331575	2.1650980818459477e-27	7.305025402436003
580	22808	MRAS	-2.2529259685518173	2.1669214141945653e-27	5.9347609992729025
581	340543	TCEAL5	-2.4774552622135846	2.1995501615863502e-27	-0.15282416555819928
582	3400	ID4	-2.924451979302767	2.2030289294918493e-27	4.923578805316382
583	388753	C1orf31	1.0505814418271453	2.2535162972984085e-27	3.6843008668734165
584	57678	GPAM	-3.4555010313595256	2.282089994829947e-27	6.446749612304604
585	577	BAI3	-2.6095056948213133	2.4493835870710708e-27	-1.1062800748224177
586	4218	RAB8A	0.7845478949371651	2.4633609188542624e-27	5.926126561869248
587	10195	ALG3	1.0276432281830663	2.502302895621114e-27	4.957526908284059
588	100131897	FAM196B	-3.997431667318094	2.502302895621114e-27	0.6272129517585677
589	375719	AQP7P1	-5.290017502923788	2.502302895621114e-27	2.169388389547468
590	3725	JUN	-1.60950501650669	2.50736126766974e-27	7.981420606807465
591	374864	C18orf34	-3.225155556988991	2.50736126766974e-27	0.08783446449742707
592	9319	TRIP13	1.9930471415931348	2.6613295384173533e-27	2.9903836408706934
593	80346	REEP4	1.193429829976583	2.740590450935729e-27	3.7735057803925813
594	79135	APOO	0.9549716870063409	2.7999030361957006e-27	3.493084908181023
595	10351	ABCA8	-3.6235337725668946	2.841338308306191e-27	4.4974470417010926
596	80010	RMI1	1.1998406733385107	2.856711593138619e-27	3.948908296969231
597	100130733	LRRC70	-1.9346092720049248	2.8606539129653132e-27	2.0118918215593493
598	157313	CDCA2	2.667343868010166	2.8606539129653132e-27	1.4922580218365962
599	27433	TOR2A	1.0553896074792364	2.9137444211372928e-27	3.1851095575481647
600	10747	MASP2	-1.6776581670876665	3.0788646454962144e-27	0.7747271932403182
601	7292	TNFSF4	2.1438490793073686	3.2061562233593164e-27	2.0192840475093345
602	79686	C14orf139	-3.0989092530081366	3.242149484035115e-27	3.313355695478256
603	9397	NMT2	-1.6534394377900277	3.306134491374381e-27	4.939699992061739
604	84457	PHYHIPL	-2.145997873137556	3.479807657631893e-27	1.011006822121503
605	5982	RFC2	0.862088820022369	3.5106996316524625e-27	4.783066586909762
606	471	ATIC	0.9079958023435718	3.5180390268624766e-27	6.516346534573421
607	3773	KCNJ16	-4.828492227600186	3.527835113881482e-27	-0.32172432713353755
608	2918	GRM8	3.2534451414084224	3.527835113881482e-27	-2.194069536566588
609	6854	SYN2	-3.531852056322903	3.555427967515242e-27	1.6984290830353401
610	2047	EPHB1	-2.7767215732402133	3.5784017668387995e-27	2.5700054405915673
611	30819	KCNIP2	-5.1905672591244105	3.69209494331945e-27	3.207906955329683
612	10316	NMUR1	-2.669803756234071	3.767885777500535e-27	0.8475488898969568
613	27253	PCDH17	1.6257659317684687	3.7864579536550435e-27	2.8560038896323876
614	79751	SLC25A22	1.2696461927560168	3.83668600882707e-27	3.8258030089957265
615	152503	SH3D19	-1.6732655802480954	3.840741334825666e-27	6.89994943065862
616	6711	SPTBN1	-1.7162070567886412	3.88025534432345e-27	9.06841128062294
617	11080	DNAJB4	-1.3842790703615946	3.943642988270479e-27	4.837905990374347
618	57381	RHOJ	-1.5077434787455088	4.032639881872516e-27	3.902127225259696
619	7432	VIP	-2.6648266316351497	4.13872936251689e-27	-2.6085354700082295
620	3952	LEP	-6.432417630425774	4.164084122370088e-27	3.539214270193187
621	81559	TRIM11	1.1233105005669841	4.2279967088778286e-27	4.319961923048909
622	2914	GRM4	4.55332989663907	4.5613523621369586e-27	-1.4076093112448465
623	64805	P2RY12	-2.8099074733957248	4.59486979890211e-27	1.0267400793603905
624	1478	CSTF2	0.8292515172350354	4.607827808746704e-27	3.8933776923586487
625	83878	USHBP1	-1.4195613490939207	4.667288925193623e-27	2.4328064710830417
626	81602	CDADC1	-0.8700904158031563	4.689341585618132e-27	3.2691666310856005
627	2273	FHL1	-4.084025380311268	4.7782651602084085e-27	6.917576060751982
628	339290	LOC339290	-1.2459356732753994	4.896120618834202e-27	4.957433613321546
629	79780	CCDC82	-1.3840986536009383	4.9876333541358835e-27	4.212968403480698
630	9068	ANGPTL1	-3.1777357819498517	5.129501526203802e-27	2.8565631387740855
631	10763	NES	-1.6253856627055367	5.187171680928888e-27	6.524108040849337
632	26249	KLHL3	-1.3999755571108947	5.191782949072648e-27	3.035867663646988
633	1102	RCBTB2	-1.114793229853294	5.335745160269237e-27	4.382712483384263
634	10580	SORBS1	-3.116350775755955	5.3571036383689896e-27	7.1488517655861
635	81610	FAM83D	2.0049931380023027	5.405315871890231e-27	3.308479607065643
636	387104	C6orf174	-2.063344513576919	5.421349689952275e-27	3.171571224113675
637	84709	C4orf49	-2.6052920769204833	5.423145157823531e-27	-0.6522793210107292
638	164045	HFM1	-2.492436151605701	5.7468572242819715e-27	-1.6403442919131448
639	5686	PSMA5	0.8324961922939774	5.929930351152878e-27	6.130877276543194
640	358	AQP1	-2.1697564848741377	6.007162000660977e-27	8.091266112296195
641	4881	NPR1	-3.3252597904793793	6.062777493771679e-27	4.484737822000785
642	9729	KIAA0408	-2.312463993278584	6.872972887281689e-27	1.312717361264047
643	144571	LOC144571	-1.4595015989320177	6.931360450760427e-27	1.2506124123621734
644	9228	DLGAP2	-2.7700053317653692	6.984462481934553e-27	-1.8861115431693807
645	2934	GSN	-2.3755907405153565	7.166667237820789e-27	9.554280894129167
646	50943	FOXP3	2.028150033791638	7.688980492461599e-27	0.9025543862517396
647	646486	FABP12	-5.12061516518209	7.842322171816404e-27	-3.295315342384522
648	285830	LOC285830	-1.4318760522378151	7.965186024628411e-27	1.1819014626286832
649	28982	FLVCR1	1.4914780351885548	8.092052287911422e-27	3.1399132368758127
650	3665	IRF7	1.592644403382606	8.594842432364142e-27	3.8092362232744374
651	1036	CDO1	-3.654415774840856	8.906899514247326e-27	3.220120110111981
652	115330	GPR146	-2.729553108643819	8.98524768510441e-27	3.184076328084546
653	5959	RDH5	-3.204601393356372	9.03055949196152e-27	3.187452308641394
654	10262	SF3B4	0.9049451436645887	9.493177808660491e-27	6.285299483054903
655	26262	TSPAN17	0.8621675150830582	9.710840627360377e-27	4.905137353317679
656	441295	OR2A9P	-1.1365617170940836	9.81877330953391e-27	3.7781862967915516
657	2822	GPLD1	-2.66348298776411	1.0169109938796751e-26	1.0921325367083452
658	85458	DIXDC1	-1.3852914325389138	1.0921179229654468e-26	5.838274691840405
659	93183	PIGM	0.851348053592961	1.0974587929795657e-26	4.975537360090461
660	55502	HES6	2.285602552709441	1.1355012750903591e-26	0.9088069240789529
661	84795	PYROXD2	-1.5253114201031752	1.1718871176450281e-26	3.3825524013820214
662	8082	SSPN	-1.6657593667329427	1.1718871176450281e-26	5.887360062020172
663	5939	RBMS2	-1.0095161644485307	1.1955471809870283e-26	6.122965064806037
664	340554	ZC3H12B	-1.0173266708588622	1.2097484157601846e-26	1.787444037796704
665	57482	KIAA1211	2.800419432635255	1.2113050067545964e-26	1.4946125137230803
666	1994	ELAVL1	0.5435024396405608	1.2329389251428142e-26	6.3568504005119255
667	84191	FAM96A	0.8378874540264746	1.2867953628233218e-26	4.883273728797942
668	80308	FLAD1	0.9959451644792088	1.3049268332151513e-26	5.225395202040583
669	57161	PELI2	-1.7154747875528005	1.3249977356077215e-26	3.9126115176232177
670	5437	POLR2H	0.8419361475900736	1.3300086936759568e-26	4.871510857325566
671	8728	ADAM19	1.781602682807968	1.367280044664634e-26	3.578891332007106
672	5243	ABCB1	-2.1310573920090117	1.3751074579989968e-26	3.065826909339095
673	51236	C8orf30A	1.2610232380355937	1.3761121289932904e-26	4.4893084347273735
674	126393	HSPB6	-4.469853619752454	1.4358583120424565e-26	5.287272287217186
675	79733	E2F8	3.271108114783797	1.4417952785386898e-26	0.5684508552267479
676	9123	SLC16A3	2.086283891142029	1.4422731667989741e-26	3.4363207328980794
677	5624	PROC	2.683847833663255	1.4681637699533626e-26	-2.5559890642712215
678	84570	COL25A1	-3.024169591891417	1.5293873580180842e-26	0.39180306364436945
679	85236	HIST1H2BK	1.9053525681634904	1.5452876060554647e-26	5.379378390316329
680	5819	PVRL2	1.2693475386320614	1.5643585535498207e-26	6.923978635778756
681	9824	ARHGAP11A	1.8425852261256688	1.5643585535498207e-26	3.608823351145102
682	79645	EFCAB1	-3.2945220597091702	1.568105446898836e-26	-0.07449063333966366
683	26233	FBXL6	1.3812474464077056	1.588878452038241e-26	3.4770011263641907
684	128869	PIGU	0.8605728425598638	1.6882231476924648e-26	4.574652078870122
685	9887	SMG7	0.734678581672465	1.7459350734084625e-26	6.885693660627224
686	26608	TBL2	0.8540597209116854	1.7651567642366966e-26	5.38662504718883
687	3017	HIST1H2BD	2.638880378171943	1.7778972039349474e-26	3.5429042259395986
688	84897	TBRG1	-0.7338987811055292	1.781979396443902e-26	5.305060309009453
689	23235	SIK2	-2.0690453199080086	1.8495593351909115e-26	5.951784482000727
690	10826	C5orf4	-2.355848882748381	1.9400453408663442e-26	5.324189650920895
691	64651	CSRNP1	-1.7648520468588123	2.0087079880495483e-26	5.829065539923725
692	10212	DDX39	1.2657968213972375	2.0190891825041992e-26	4.872653362376581
693	121512	FGD4	-1.1534319957129717	2.0190891825041992e-26	4.779993158676895
694	94027	CGB7	-2.545617517949743	2.1030115072476606e-26	-1.9314827990829777
695	51386	EIF3L	-0.9433548661249409	2.1368828230467016e-26	8.691564163797018
696	1808	DPYSL2	-1.4456396651614611	2.1373818582553535e-26	7.071964480025328
697	375033	PEAR1	-2.0191105403643164	2.1945229603399953e-26	3.582397979431812
698	27301	APEX2	0.8229063005279372	2.2017603130804168e-26	4.6925288768133795
699	79077	DCTPP1	1.1504556933618295	2.2439314690094427e-26	5.044515396606757
700	9276	COPB2	0.8436814797665327	2.3440211625745208e-26	7.825436648948699
701	65062	ALS2CR4	-1.0564303712836496	2.3911532185852973e-26	5.47206476659035
702	3628	INPP1	-1.1478969669433114	2.4043196326006742e-26	3.8471218820484037
703	341277	OVCH2	-4.0511694852082085	2.4063325529981912e-26	-2.2506024892660736
704	22820	COPG	0.8731446719555574	2.4687623627098422e-26	7.7111142189405095
705	6331	SCN5A	-2.613187680794225	2.579604069510748e-26	-0.44009847583085293
706	91851	CHRDL1	-4.771326907589796	2.60275094621792e-26	5.324468798397631
707	10245	TIMM17B	0.9712436249765543	2.729072152624843e-26	4.292640151190989
708	163175	LGI4	-2.427125826253833	2.790585444071586e-26	2.0829728211990797
709	25875	LETMD1	-0.9287464094437272	2.891730588436994e-26	5.747510385192926
710	8345	HIST1H2BH	3.136750592084997	2.9606790558638693e-26	-1.7471157038026053
711	6183	MRPS12	0.9803872611167296	3.129327670127832e-26	3.8417610454735587
712	644596	NCRNA00087	-1.978745995908008	3.1590485567657247e-26	0.6176232433950949
713	9223	MAGI1	-1.11377178636114	3.167270210307215e-26	5.617449819930805
714	126669	SHE	-1.9074821805775772	3.1991344576019466e-26	4.108465259031371
715	23284	LPHN3	-2.785640964764379	3.3568335664058063e-26	1.7254083027368776
716	57659	ZBTB4	-0.9289097478596847	3.5432586948283644e-26	7.192994889612179
717	386618	KCTD4	-3.2959244554260163	3.611724221617399e-26	-4.283269502701282
718	27190	IL17B	-3.4893089067346383	3.673587491703468e-26	-1.0176253144895417
719	7170	TPM3	1.197954496280898	3.733448171999428e-26	8.53236065708116
720	256949	KANK3	-1.8768759528901637	3.767550937992146e-26	2.7289926710675116
721	79026	AHNAK	-1.4824243349243447	3.7927594496331013e-26	11.411748719470472
722	8777	MPDZ	-1.2335800476674585	3.8258904494287335e-26	5.873732839356959
723	7173	TPO	-2.64902842717974	3.9653283460319045e-26	0.33520588679750724
724	55335	NIPSNAP3B	-1.9776986003214894	3.976038823038868e-26	2.4699374213455725
725	1073	CFL2	-1.786844281877037	4.219370153154682e-26	4.950608782936297
726	23460	ABCA6	-2.5281950858080218	4.219370153154682e-26	3.7983441453608857
727	130399	ACVR1C	-4.679294311414547	4.290725657660192e-26	2.8609372780987585
728	9673	SLC25A44	0.7043867637610861	4.3584755619586484e-26	5.517759428163122
729	118611	C10orf90	-4.024932030447341	4.373615667315722e-26	-0.264557668493101
730	8111	GPR68	1.7728432659104103	4.466264415707717e-26	2.5366864601589025
731	79998	ANKRD53	-2.7020071852522305	4.485270098215823e-26	0.11811726159023016
732	51176	LEF1	2.0192607087104872	4.502051362029146e-26	3.4471596917362755
733	3835	KIF22	1.1738976258105818	4.5128971884692435e-26	5.362274826277818
734	28998	MRPL13	1.152114864642015	4.532855325405321e-26	5.025371783513989
735	599	BCL2L2	-0.9935035760562038	4.535841850346884e-26	6.0124284546058995
736	9052	GPRC5A	2.5258665210156654	4.6868629830494745e-26	5.805378597504443
737	554	AVPR2	-2.867858307176058	4.8342358851365273e-26	0.5376967684783542
738	131873	COL6A6	-3.243503241879607	5.0038224180972654e-26	2.5587325121643194
739	55118	CRTAC1	-2.682971495547496	5.1606967155018756e-26	1.2230599066295818
740	202374	STK32A	-2.7081093144646395	5.208844797952114e-26	-1.7620300481339417
741	54069	C21orf45	1.0310456067765381	5.21390784699871e-26	3.58244423912059
742	56246	MRAP	-3.59664342566399	5.388854435660594e-26	1.5028168321867126
743	135886	WBSCR28	3.42520410960165	5.519916408322958e-26	-4.445182110326523
744	2063	NR2F6	0.9668417111609062	5.751875093042036e-26	5.124828261412287
745	54988	ACSM5	-3.411980318836615	5.826779539298304e-26	1.772152099545466
746	219539	YPEL4	-1.749618487046616	6.024118156770848e-26	0.17723410365817438
747	1959	EGR2	-2.113046885676304	6.126875039846251e-26	5.054488774361891
748	7754	ZNF204P	-1.9976442928226723	6.184825187518902e-26	3.239521189771812
749	79057	PRRG3	-3.3096599246095963	6.253389879020408e-26	-2.1979762560391856
750	143689	PIWIL4	-1.51117739583003	6.369036185501892e-26	1.4800655766618003
751	144455	E2F7	2.7416110664133853	6.507307754498931e-26	0.6268076935013985
752	84889	SLC7A3	-3.328948753664091	6.725802758880574e-26	-0.5175344831918107
753	133584	EGFLAM	-1.7232850736367062	6.871406074823441e-26	4.171040817436666
754	1776	DNASE1L3	-2.7280567196674026	6.899012939821059e-26	1.342046370248187
755	440738	MAP1LC3C	-2.0660884132501014	7.03605156571666e-26	1.3627373686870567
756	140862	ISM1	-2.2113379931228847	7.04984054363333e-26	4.324294876207107
757	280	AMY2B	-1.6239541520055707	7.105115413172685e-26	3.047556929489056
758	342926	ZNF677	-1.0298651147144522	7.199005996642259e-26	2.4585582835069375
759	5764	PTN	-3.38089185683439	7.226470924086307e-26	4.80484893890419
760	51121	RPL26L1	0.8826496148033725	7.645112482229703e-26	4.111837927781969
761	10186	LHFP	-1.9484272433250884	7.818446739968544e-26	6.125832306935262
762	84870	RSPO3	-2.6461750866291696	8.152015391605432e-26	2.858573032752512
763	441509	GLRA4	-4.007922850988642	8.200995743983661e-26	-3.2128022046531077
764	2949	GSTM5	-2.757105660951368	8.21286109784027e-26	3.1671574731080643
765	401265	KLHL31	-3.4110403673314904	8.524991332769907e-26	2.156097993761549
766	11185	INMT	-1.995806876535	8.593546890185039e-26	3.5190436117123647
767	57545	CC2D2A	-0.8866162572817982	8.792667874268068e-26	4.361891883879815
768	338	APOB	-5.2017877340818295	8.850611947905913e-26	-5.505298798028006e-4
769	79759	ZNF668	1.0531031236915798	8.878753549243436e-26	3.003365169201092
770	8793	TNFRSF10D	-2.1372688278079592	8.885736635349684e-26	2.2644315611915498
771	7102	TSPAN7	-2.626252140586044	8.949881527876019e-26	4.685078287208127
772	1028	CDKN1C	-2.3294041673584256	9.430880511563688e-26	4.220664530675357
773	23764	MAFF	-1.6505614898196692	9.646007326108117e-26	4.706954340209165
774	7260	TSSC1	0.7936947062971114	9.798455832148998e-26	4.072500969776308
775	2152	F3	-2.113818710216718	9.990640247783178e-26	5.22177375594008
776	4023	LPL	-4.455496106958504	1.035266610082605e-25	6.829816112726745
777	90522	YIF1B	0.9725327384024948	1.040556712045804e-25	4.291061677978646
778	641654	HEPN1	-5.383048756451099	1.0462170805557383e-25	-1.7667651979036185
779	4065	LY75	-1.5131135541349945	1.0715447336495014e-25	6.302937112816457
780	9783	RIMS3	-1.9386385925565723	1.1000576076846478e-25	3.0610718244029664
781	79081	C11orf48	0.8701204180816756	1.1014255390027288e-25	4.618742125980941
782	2630	GBAP1	0.9779196123818292	1.116834094633395e-25	2.960973140040067
783	255394	TCP11L2	-0.9827463137732244	1.1468136659335957e-25	3.521610103925098
784	5522	PPP2R2C	3.3218343109217066	1.174049736445723e-25	1.837390470036033
785	80309	SPHKAP	-4.990427244603763	1.207040916707343e-25	-1.4907547672696073
786	152831	KLB	-3.4430400892747586	1.209039829548546e-25	2.9646783074762393
787	10248	POP7	0.7661995193663474	1.209039829548546e-25	3.9972386927847863
788	151246	SGOL2	1.3483015984214524	1.2266808352992183e-25	3.2006878560416494
789	650	BMP2	-2.7260646435929696	1.2788777598132601e-25	1.635914146673095
790	5725	PTBP1	0.5759414813762158	1.2896404010029217e-25	7.581612287860169
791	23710	GABARAPL1	-1.4055443455163412	1.310237867806385e-25	6.124445970851464
792	84900	RNFT2	1.4428244062826385	1.312743654050523e-25	1.5388206087353973
793	54499	TMCO1	0.9142274863495548	1.328248557110106e-25	7.022932228888165
794	220296	HEPACAM	-5.439461722173672	1.3292578884839102e-25	0.0328227137913672
795	220001	VWCE	-2.185786322050465	1.3510907171437445e-25	-0.2093140287779853
796	2629	GBA	0.9782098628774494	1.370265473870352e-25	6.277419068454681
797	55901	THSD1	-1.374225873215634	1.3757038961921612e-25	3.155261308282647
798	9628	RGS6	-2.5734174560765988	1.4005381912259545e-25	1.0287607420283462
799	79412	KREMEN2	3.2618390850548122	1.4186339316247813e-25	-1.4457137526587824
800	64928	MRPL14	1.0280275910977041	1.4385102640336667e-25	4.59801998476596
801	80820	EEPD1	-1.7292827350656494	1.5595490191940604e-25	3.986307656265651
802	7881	KCNAB1	-1.8251640216325007	1.5613684715369506e-25	2.869631846053501
803	137682	C8orf38	1.2379183633693684	1.6185800576595653e-25	4.060827698037516
804	94032	CAMK2N2	2.6562103754104665	1.679461390822204e-25	-1.3250531470266431
805	400506	C16orf88	1.0597694439830234	1.7107125938235264e-25	4.4715343909405165
806	28965	SLC27A6	-3.2093400408129313	1.7309499722515584e-25	1.5140187461035852
807	7091	TLE4	-1.4166640196830436	1.7999890137508198e-25	4.294045765757733
808	2681	GGTA1	-2.071777903753803	1.8430912301835483e-25	3.9473420836091053
809	152137	CCDC50	-1.2030602960545842	1.9063790158701427e-25	6.685560644843969
810	84302	C9orf125	-2.0467018317857457	1.913118724718542e-25	1.5155601819628737
811	84281	C2orf88	-2.7497053389035018	1.9213415841809714e-25	2.577935313017923
812	63924	CIDEC	-5.3308096708796135	1.9275662627334306e-25	4.091345326427381
813	84680	ACCS	-1.2283411725005744	1.929154939487577e-25	3.4267692802592054
814	811	CALR	0.9164291585148342	2.018442152760249e-25	9.289612658247737
815	4345	CD200	-1.2487405145271768	2.018442152760249e-25	4.313790640007168
816	84885	ZDHHC12	1.071857952059511	2.1698643555482565e-25	4.131784948327567
817	10725	NFAT5	-1.0174605012991578	2.192804025155781e-25	6.62575970043401
818	140885	SIRPA	-1.3252244668828101	2.2588447011935396e-25	6.314865416592949
819	440253	WHAMML2	-1.2516595965806592	2.308115599659291e-25	2.7833227366132585
820	130497	OSR1	-3.180811008646406	2.3166486142459066e-25	2.521906270204787
821	1908	EDN3	-4.6888120263572715	2.3166486142459066e-25	-0.2986655894268693
822	364	AQP7	-5.346251696965144	2.3337530986314584e-25	2.5521671011418623
823	84057	MND1	2.3976023444987633	2.3418181998403993e-25	0.29329783631744644
824	8317	CDC7	1.6911112975917668	2.3564842920181058e-25	2.7108125155463236
825	6121	RPE65	-3.5112082870380354	2.4124488539177382e-25	-3.7144136070327773
826	26000	TBC1D10B	0.6421121029514777	2.4133543781336014e-25	5.666597967457094
827	55214	LEPREL1	-1.821714969400116	2.4145458959253515e-25	3.5700270942144727
828	57650	KIAA1524	1.6916629606390328	2.4650508467668937e-25	2.5813235262894674
829	2191	FAP	1.9530826310320977	2.473962038600206e-25	4.976230258932291
830	51299	NRN1	-2.231202709700779	2.5665137948347836e-25	4.5009384890268125
831	54873	PALMD	-2.6610651254522937	2.6201306279128695e-25	5.885227185584572
832	1910	EDNRB	-2.0349930274841355	2.6736566289874954e-25	4.4931393528961685
833	1763	DNA2	1.542620997841376	2.6736566289874954e-25	2.3770678525562654
834	10124	ARL4A	-1.5766582127059319	2.7160826260111122e-25	5.161853180593413
835	79008	GIYD2	1.1669638684992367	2.8202459215283282e-25	3.4908773221732337
836	79622	SNRNP25	1.1774744691314167	2.8732901771465795e-25	4.322020107556971
837	122773	KLHDC1	-1.074974395416685	2.9214883517203027e-25	2.3785985959898004
838	376497	SLC27A1	-0.9137983708845152	2.935420137749231e-25	5.389085571473417
839	51599	LSR	1.459567265471928	2.9530545359674385e-25	5.899367756610609
840	10765	KDM5B	1.0284147670814705	2.9646408267085623e-25	7.114892671119626
841	10970	CKAP4	0.9944185975705716	3.008613119230372e-25	6.767359284877271
842	57144	PAK7	-3.889994459672085	3.0155321644158112e-25	-0.9074124312130163
843	6285	S100B	-4.195282067494841	3.0876652568515017e-25	3.336741643006913
844	10249	GLYAT	-6.087380457551581	3.0876652568515017e-25	4.136358883024782e-4
845	113612	CYP2U1	-1.2461960402586292	3.1893338461074705e-25	4.121514584166236
846	79791	FBXO31	-0.937713471002494	3.2182810534055867e-25	4.9265563808275035
847	2617	GARS	0.877297137405882	3.249286846664904e-25	6.647807502704641
848	2582	GALE	1.4831893288430846	3.3096912695636365e-25	4.088679134333695
849	660	BMX	-2.725854478558179	3.3729500885530507e-25	1.3111753757980162
850	56920	SEMA3G	-2.8324296521788335	3.4250177243790306e-25	5.436534881712193
851	6288	SAA1	-4.4609199098836205	3.476717182521805e-25	6.142157092712312
852	8535	CBX4	1.4870518017667456	3.503340774503455e-25	4.608175213907771
853	5478	PPIA	0.7496624076089724	3.504247808176351e-25	9.680643526800687
854	7111	TMOD1	-1.4651494097671502	3.7001535074187327e-25	3.756892126784471
855	1879	EBF1	-2.710224460104829	3.7022051047820024e-25	4.802571577609411
856	8348	HIST1H2BO	3.4145170032252152	3.7022051047820024e-25	-3.9277120966836807
857	72	ACTG2	-3.605962900118941	3.7036853549703675e-25	5.432324322462358
858	79833	GEMIN6	0.7655753203171167	3.72286443040434e-25	3.1344146382635576
859	285016	FAM150B	-3.9530573078140314	3.858647581693474e-25	-1.046177201381547
860	126917	IFFO2	-1.8565800990871815	3.9074173926461216e-25	5.333062937920277
861	56893	UBQLN4	0.8689763370220097	3.939370262032307e-25	6.293228813913878
862	25790	CCDC19	2.3278881406704333	3.9963983027916397e-25	0.6725446070345241
863	57655	GRAMD1A	0.8141530094024853	4.0013590585121813e-25	5.660339574091458
864	3973	LHCGR	-5.066608855686748	4.20118291033966e-25	-3.6493796620978407
865	5261	PHKG2	0.8607996214165251	4.300735824663539e-25	4.40703166660599
866	93661	CAPZA3	-3.7377156180919884	4.374982815829558e-25	-3.6927799791040834
867	51175	TUBE1	-0.8244908214060628	4.527658132868236e-25	3.469339313750295
868	150572	SMYD1	-5.650619732843332	4.5790924197387705e-25	0.1092494733464088
869	78990	OTUB2	1.1705226662762898	4.587934420012016e-25	1.955717967512144
870	7298	TYMS	1.8240512148530328	4.693797936148892e-25	3.853092764828372
871	158326	FREM1	-3.178634478728478	4.876661667626524e-25	2.705088614838319
872	1009	CDH11	1.6632385724118308	4.89575168152749e-25	6.20739460491259
873	130733	TMEM178	-2.497413432084283	5.020264024180877e-25	1.4266954885598084
874	23225	NUP210	1.8803076715853686	5.052526461155402e-25	5.800958353803788
875	6358	CCL14	-3.335216278419239	5.075053828211718e-25	3.9569164185972263
876	3679	ITGA7	-3.5402663259402103	5.183390486276855e-25	4.672447089352176
877	55294	FBXW7	-0.9872278725047756	5.262247170452283e-25	4.88165944678993
878	57761	TRIB3	1.599889097124296	5.360752604872877e-25	4.399173064851425
879	441549	CDNF	-1.517480225499256	5.3745672591258095e-25	1.0966092889707653
880	10020	GNE	-0.8830252694141368	5.390613780680598e-25	5.579578394533895
881	84309	NUDT16L1	1.0546098542772546	5.420590660130953e-25	4.210173171988274
882	2157	F8	-1.557191971884347	5.756579879436235e-25	5.091437737420647
883	57158	JPH2	-2.752754694937708	5.813118169125478e-25	2.867527322734793
884	222229	LRWD1	0.8747206614098142	5.940793726735758e-25	3.209586911664575
885	114876	OSBPL1A	-1.078441401338389	5.979633130702918e-25	6.572418648106799
886	252839	TMEM9	0.9570772248858694	6.089351247705792e-25	6.427165152481272
887	1314	COPA	0.8974716479887107	6.1095696724980025e-25	8.530934591656754
888	9158	FIBP	0.7537357124966846	6.26688971226109e-25	5.40284053310892
889	653519	GPR89A	0.8255397732194572	6.282631173229114e-25	4.635610385423735
890	1160	CKMT2	-2.977695907158899	6.282631173229114e-25	0.9733035763699498
891	25837	RAB26	2.669938255707964	6.347728095646735e-25	0.8468590726688822
892	57484	RNF150	-2.735099497796328	6.372124611670003e-25	2.746519958843528
893	145781	GCOM1	-1.514778445231832	6.58521701757321e-25	5.8973033363885135
894	219790	RTKN2	1.5269034318859163	6.610577440957695e-25	2.506230493252911
895	10993	SDS	2.61290423188534	6.634007696868452e-25	1.6447792896994426
896	148	ADRA1A	-1.4614218278795812	6.637912131985042e-25	1.5441656318304902
897	493812	HCG11	-1.1875690228175113	7.104907760749241e-25	4.870211738798896
898	113000	RPUSD1	1.0468906654200412	7.17104735533988e-25	3.6264524028728116
899	58986	TMEM8A	1.1811991382861946	7.31745728471619e-25	5.125144107005535
900	10452	TOMM40	0.888188454069769	7.569255180767581e-25	5.221959631637971
901	92293	TMEM132C	-4.987760241035249	7.971141104192159e-25	2.0304727029072542
902	145820	LOC145820	-1.1156258139474657	8.55130399272631e-25	1.1103217906739662
903	146802	SLC47A2	-2.2664846248950563	8.580870579054753e-25	-2.159998491633698
904	11197	WIF1	-5.031435885268354	8.641157060458726e-25	0.36692682692715467
905	5168	ENPP2	-2.785575966513775	8.641157060458726e-25	6.052713925059225
906	5721	PSME2	1.044436666687217	8.681726426486018e-25	6.365864225352605
907	10437	IFI30	1.7285124826049447	8.693209841344111e-25	5.3211405209896805
908	29028	ATAD2	1.7437979404813406	8.72997377026632e-25	5.444797808100505
909	79586	CHPF	1.2848907395388032	8.866636964881953e-25	5.918294449406775
910	117248	GALNTL2	-2.618531067301814	9.550142574831389e-25	4.758990025920928
911	94081	SFXN1	1.047362043783104	9.58421977670231e-25	4.951540410549503
912	2975	GTF3C1	0.8159058635102013	9.634856960977495e-25	6.705922298873769
913	55055	ZWILCH	1.103530689968987	9.641184891805276e-25	4.01221540547694
914	9980	DOPEY2	1.2494979668843627	1.0113343054465849e-24	5.918496661431714
915	125950	RAVER1	0.7882157506457943	1.0113343054465849e-24	5.4670946659555115
916	54893	MTMR10	-1.0098085262618834	1.0127807094581884e-24	5.639308933973962
917	610	HCN2	2.674139387323974	1.0268719549465847e-24	-1.5613225070808987
918	2921	CXCL3	-3.2060999519458235	1.0276545739074173e-24	-1.503656815053565
919	3336	HSPE1	0.9457870447862184	1.0301230177530766e-24	6.282491377960532
920	9693	RAPGEF2	-0.8765284281647144	1.0301230177530766e-24	5.658628073867473
921	167691	LCA5	-1.1408136492133083	1.0449468513885565e-24	3.781745945608237
922	25879	DCAF13	1.1142732860944664	1.0904838552650409e-24	5.557062402421645
923	898	CCNE1	1.8501871326452957	1.0904838552650409e-24	1.1453322650124382
924	29993	PACSIN1	2.291103243757972	1.0915576235234264e-24	0.34835030521069327
925	339390	CLEC4G	-3.9147792786892377	1.0987645208872089e-24	-2.636471702221599
926	22915	MMRN1	-3.30318027874147	1.1381143612263623e-24	3.642560100141298
927	120	ADD3	-1.4182364787872006	1.1400562739759084e-24	6.721639889917053
928	27129	HSPB7	-4.4781727605748625	1.1503972292432337e-24	3.167900414018621
929	9759	HDAC4	-1.0330529946345979	1.2111074225999424e-24	4.250342547798699
930	388697	HRNR	-2.119405315538502	1.2198673372961957e-24	-1.170107795625471
931	284119	PTRF	-1.8363623060094787	1.2317777247220356e-24	8.663411013535866
932	5997	RGS2	-2.2684450934596336	1.2379741005494126e-24	5.528490050740289
933	51421	AMOTL2	-1.3998156574678773	1.2501873835887492e-24	6.702177449511118
934	219348	PLAC9	-3.3019165369906376	1.2501873835887492e-24	2.613487414823062
935	145270	PRIMA1	-2.0964492603581393	1.2978025066508582e-24	2.3900536652625552
936	22870	SAPS1	0.7136669936667481	1.3130266875790633e-24	6.012094905390422
937	348249	CCL14-CCL15	-3.214593843828035	1.3187062768672381e-24	3.158656458214297
938	79987	SVEP1	-2.887857747362811	1.3336861453988395e-24	6.00649384913526
939	65993	MRPS34	1.1363990747434296	1.3392514921148248e-24	5.021742066179839
940	4337	MOCS1	-1.908726569273915	1.3491233283284782e-24	4.810051446071109
941	79980	DSN1	0.9407813493264515	1.3537565133869562e-24	4.265994072060639
942	216	ALDH1A1	-2.583197856206929	1.3575465350858935e-24	5.5837605438134945
943	1870	E2F2	1.9213642357459355	1.368497779487702e-24	2.0506539425222505
944	441432	AQP7P3	-5.077931565181947	1.3725014306021885e-24	-1.9312030600397425
945	3984	LIMK1	0.9289851040845231	1.3819268163525362e-24	5.127108289890574
946	8643	PTCH2	-1.7404780142399519	1.3894181398095162e-24	1.318412160072145
947	79981	FRMD1	-4.5392626792594735	1.3922761502851312e-24	-1.4486942193819607
948	10733	PLK4	1.576203651444943	1.3922761502851312e-24	2.630666016726469
949	4128	MAOA	-3.464897232238976	1.4178138120205905e-24	5.544050083438033
950	79192	IRX1	-3.2078024919508223	1.4251767934473893e-24	2.356091200357214
951	11217	AKAP2	-1.8057665411957682	1.4288868163365972e-24	5.98795297623156
952	401541	CENPP	1.0194748791924837	1.437005532372778e-24	2.7880382766924505
953	10959	TMED2	0.6715398831474252	1.4558688123703738e-24	8.538814233713465
954	7035	TFPI	-1.9316081063744857	1.461865105600652e-24	5.158531413164451
955	8029	CUBN	-1.624953633462828	1.4713026357642841e-24	1.8692728621302275
956	22925	PLA2R1	-1.4122385538300533	1.6411589354492367e-24	4.6995257979761975
957	4223	MEOX2	-2.9266045796417757	1.656569530877849e-24	3.092453341963853
958	55908	LOC55908	-4.222976788678433	1.735352367714016e-24	-2.156529626136188
959	9639	ARHGEF10	-1.0570373624568932	1.739504359074746e-24	5.221698425944792
960	2620	GAS2	-2.231713068785306	1.746456855329826e-24	0.03517105481435906
961	57645	POGK	0.9022667488559034	1.773045600220311e-24	6.4559666564317135
962	2819	GPD1	-5.635341498836763	1.7949240964126076e-24	5.065360448149405
963	117	ADCYAP1R1	-2.7277049988687936	1.8008184921718453e-24	-0.6097448640626157
964	390	RND3	-1.7387924144265565	1.8440788248207237e-24	6.093777688029365
965	6776	STAT5A	-1.6308211383416211	1.8440788248207237e-24	6.1679478470638465
966	55342	STRBP	1.2025221884098654	1.9766798808177584e-24	5.5329111296846785
967	51659	GINS2	2.0292799253705986	2.0420944440652423e-24	2.8596979889005896
968	23204	ARL6IP1	0.9216742554413561	2.056277386939524e-24	8.247356249900335
969	158800	RHOXF1	-3.068059099712287	2.0624065326699323e-24	-2.696503240788912
970	5329	PLAUR	1.6975833740211457	2.076138459530432e-24	3.985614696191245
971	56985	C17orf48	-0.7792856332366275	2.100110427269022e-24	2.973918542521405
972	8824	CES2	-0.6797132134309679	2.100110427269022e-24	5.58680576907728
973	256302	C17orf103	-1.5787772012797472	2.1466000826656528e-24	4.764587243165443
974	230	ALDOC	-2.3280820267015274	2.1641830600115448e-24	4.416890132081868
975	9104	RGN	-2.710624106618209	2.1695044425869464e-24	1.2724437264739565
976	7122	CLDN5	-2.852176543292666	2.173722182024874e-24	3.622633827850168
977	28956	ROBLD3	1.2115379258619465	2.2647861318590682e-24	4.902863436312191
978	80704	SLC19A3	-4.757380286117056	2.2863016729906718e-24	3.5401283724156363
979	10110	SGK2	-3.5224166540196085	2.3092023122018774e-24	0.8336122311060357
980	1237	CCR8	3.35876197191237	2.3263701164749282e-24	-2.6284259179280274
981	1316	KLF6	-1.330057382642676	2.3263701164749282e-24	8.096552272465349
982	10161	LPAR6	-1.11133371143235	2.3267061583913485e-24	5.473764461714173
983	445815	PALM2-AKAP2	-1.837119687215585	2.4486238684951925e-24	6.2520156690474975
984	3185	HNRNPF	0.6945993172127973	2.4553863394809e-24	7.829397086084806
985	284	ANGPT1	-2.6628921833833044	2.4777498712968826e-24	3.26090450095967
986	57553	MICAL3	-1.014603797080535	2.4919300715775193e-24	5.640141315958342
987	6184	RPN1	0.6811126678014844	2.501754883534798e-24	8.132923720634142
988	2662	GDF10	-4.049892867621012	2.508557273976249e-24	0.9863690968037241
989	10609	SC65	1.188092254781978	2.5136947341855248e-24	4.47269724716941
990	25854	FAM149A	-2.325456235709199	2.529103425898249e-24	2.139313600838781
991	128229	C1orf182	1.6114301334220333	2.5310223443463532e-24	-1.6355501947734907
992	84934	C12orf52	0.7804465602345283	2.53142055469522e-24	3.986579021529079
993	11099	PTPN21	-1.406881301682086	2.552847211428801e-24	4.938178869122486
994	55701	FLJ10357	-1.3320925257883058	2.575516716041281e-24	5.79134888239552
995	5346	PLIN1	-5.614603904170439	2.5804851231170318e-24	5.801016188043138
996	4909	NTF4	-3.3258011879562552	2.5971260981449765e-24	-1.232742830896222
997	8660	IRS2	-1.8935711278497995	2.632875939507658e-24	5.650066621085053
998	4352	MPL	-0.9386655905901417	2.6928796668792603e-24	0.926141983756446
999	55022	PID1	-2.410560306663089	2.782185891399511e-24	3.3836198521165937
1000	2690	GHR	-2.6981038982311056	2.8644498552282315e-24	5.459576123697415
1001	151636	DTX3L	0.8418192272424759	2.890906505450549e-24	6.635744599895477
1002	196483	FAM86A	0.7343534765041553	2.925309984774851e-24	3.644233239750222
1003	5295	PIK3R1	-1.4114147395430556	2.9506100254329892e-24	7.936675509397146
1004	6905	TBCE	0.8685413831057799	2.9506100254329892e-24	4.45852541143347
1005	8332	HIST1H2AL	3.0942908714630106	2.9690505125948778e-24	-4.641452956140886
1006	79006	METRN	2.248432396677138	3.0190505400425517e-24	2.8253312362197525
1007	56099	PCDHGB7	-1.2519622235227585	3.0297158333134798e-24	3.4888642751567134
1008	7068	THRB	-1.5653737657645501	3.0382999501981043e-24	5.4148522333971325
1009	2209	FCGR1A	1.7566290464370315	3.044982505761006e-24	2.157327282791336
1010	83714	NRIP2	-1.1574768488375076	3.0935560437559017e-24	2.6099237514001534
1011	54756	IL17RD	-1.5788404948740156	3.16068045540723e-24	5.7011986764560785
1012	1066	CES1	-3.661671283834501	3.1856778289149617e-24	4.875656461830622
1013	11193	WBP4	-0.7961175439677636	3.1896242943871206e-24	4.168894123524793
1014	1462	VCAN	2.0422512682508183	3.2197499392075846e-24	7.949799868204074
1015	4282	MIF	1.5329615154653973	3.257715136753535e-24	6.175329971334196
1016	23042	PDXDC1	0.8968843838717029	3.2670482462061312e-24	7.602490218958644
1017	28984	C13orf15	-1.5465780750615596	3.2782500843562645e-24	4.901809954851153
1018	171423	PDIA3P	0.8189705225926243	3.3622250077667665e-24	5.058380827270842
1019	80310	PDGFD	-1.7161206874065558	3.51921711531346e-24	5.566621644770605
1020	118932	ANKRD22	2.1224626750303845	3.541199591428168e-24	2.1703611154844338
1021	2079	ERH	0.6819645200223652	3.597351882976251e-24	6.370712091358336
1022	5321	PLA2G4A	-2.2237081277186377	3.6968753421600704e-24	3.016051949717036
1023	8351	HIST1H3D	3.768215035668332	3.7347072837396066e-24	-1.4344077640986317
1024	81624	DIAPH3	2.1506979811838915	3.7536202684861055e-24	2.2016606273811856
1025	6666	SOX12	1.5350910694376096	3.837332887305863e-24	4.535487455393555
1026	5101	PCDH9	-3.4054147406014805	3.885492198967168e-24	1.2119184919306514
1027	253738	EBF3	-2.56308224472157	3.913445650921237e-24	3.1621441317452184
1028	768206	PRCD	-1.9637123627206827	3.960459075520455e-24	-0.25787051671162814
1029	729359	PLIN4	-5.577479648982207	3.993000222921052e-24	6.551275603986483
1030	151516	ASPRV1	-0.9524171124789672	4.096029617241406e-24	1.8736266393269039
1031	79035	OBFC2B	0.6934228406011473	4.1212199051837146e-24	4.867226516730358
1032	8864	PER2	-1.1642068660626905	4.126635797183911e-24	5.792106468791413
1033	26577	PCOLCE2	-5.019268729068527	4.166944439062443e-24	3.173048247221667
1034	6637	SNRPG	0.8360395334924056	4.183796721604664e-24	5.1574152379332725
1035	388228	SBK1	2.0367053106599178	4.216102996586937e-24	3.6904699217244525
1036	23423	TMED3	1.4097733040155602	4.218961664799956e-24	6.559574113741784
1037	253827	MSRB3	-1.6565798550613633	4.230076964407219e-24	6.284955106510204
1038	123103	KLHL33	-3.0832106632926144	4.335126799618777e-24	-3.0643117945866196
1039	4303	FOXO4	-1.1203313776286763	4.422952967052879e-24	4.894849671305827
1040	79442	LRRC2	-1.6595517024382953	4.4473074770652125e-24	2.092080940517209
1041	4998	ORC1L	1.677145246139712	4.449763152966229e-24	1.622878261528802
1042	57129	MRPL47	0.8301150107218991	4.4516365336335455e-24	4.898121083664745
1043	154661	RUNDC3B	-1.6980870470686558	4.569491089152338e-24	1.7082735123219448
1044	3070	HELLS	1.807316682707705	4.7115864484635484e-24	2.212882255455064
1045	8799	PEX11B	0.7435633183227969	4.7345028788228926e-24	5.432629707224905
1046	8404	SPARCL1	-1.7668658192633855	4.89252356356178e-24	8.929970998044702
1047	223117	SEMA3D	-2.295841789810957	4.930053543304782e-24	3.1600568778594798
1048	11280	SCN11A	-1.0522306303243174	4.985494788260104e-24	1.369973602179356
1049	22802	CLCA4	-3.7814587194592364	4.9966583072820395e-24	-0.6601512349473975
1050	6635	SNRPE	0.9493266438378856	4.999863856939658e-24	5.851891654117436
1051	578	BAK1	0.9369040701568365	5.072650643628911e-24	4.367202859573484
1052	65108	MARCKSL1	1.471706961410143	5.208477663849834e-24	7.4925111876698205
1053	653	BMP5	-3.8563947283224302	5.24445816081057e-24	-0.8020511377562056
1054	5468	PPARG	-2.9546114014968303	5.287383655610167e-24	4.45265778439574
1055	115207	KCTD12	-1.4926876668209001	5.323080229918278e-24	7.450355893225378
1056	11313	LYPLA2	0.8151532051525077	5.323080229918278e-24	5.3985762322205515
1057	79000	C1orf135	1.537121668390674	5.5255735367631886e-24	1.2750656961973597
1058	7150	TOP1	0.6261279085651514	5.769338822037409e-24	7.073068243940088
1059	11169	WDHD1	1.1582961900258752	5.797465927478159e-24	3.433917125218217
1060	90865	IL33	-3.0929336702143764	5.8807612192244655e-24	4.570995078427231
1061	100132923	FAM66D	-0.866731298820094	5.971187783307958e-24	1.8043555967422977
1062	26472	PPP1R14B	1.2487347583652286	5.996852869005207e-24	5.615593251857048
1063	23034	SAMD4A	-1.692811143363382	6.027939942199083e-24	4.593271559285192
1064	6426	SFRS1	0.5122935568498782	6.027939942199083e-24	7.789251245675816
1065	55010	C12orf48	1.3617368509386343	6.0455808234966225e-24	2.387244758931791
1066	114780	PKD1L2	-2.2671588220566763	6.102672496176041e-24	1.4682896063184436
1067	2167	FABP4	-5.651458212327921	6.1175137386584376e-24	6.574060435232108
1068	79042	TSEN34	0.7356073563564869	6.425899283402617e-24	5.211640355589852
1069	2161	F12	2.5217139680099647	6.4547061080391656e-24	0.7121399424894853
1070	1848	DUSP6	-1.6390718660191161	6.504016586478642e-24	6.701197247367458
1071	51704	GPRC5B	-1.5257180244127302	6.645626196555542e-24	5.425779370321421
1072	1277	COL1A1	2.789872167586339	6.688271470828915e-24	10.959217953937152
1073	3309	HSPA5	0.7748783126727499	6.74070548583296e-24	9.326902636885626
1074	161753	ODF3L1	-2.3673877343352436	6.789145152013224e-24	-1.2651121380420332
1075	81620	CDT1	1.9369724926321024	6.845260857651965e-24	2.2654609940846413
1076	6329	SCN4A	-3.291888292119661	6.875727225910119e-24	1.941123824716337
1077	11022	TDRKH	1.145451497809763	7.10850664948259e-24	4.270416690633926
1078	8818	DPM2	0.8707738190327886	7.33767307543428e-24	4.9522886555156225
1079	29958	DMGDH	-2.5511622568909895	7.33767307543428e-24	1.357146248522071
1080	55771	PRR11	2.026287583760008	7.381060078896192e-24	1.7257351581228098
1081	5734	PTGER4	-1.560093541540079	7.531292242405723e-24	3.8123644762271156
1082	64321	SOX17	-2.0612589909752312	7.537650256046605e-24	2.4016197026026425
1083	5629	PROX1	-2.706770028664651	7.633872258719261e-24	0.04286779283876941
1084	28991	COMMD5	0.7369682686461796	7.799034920656198e-24	4.347523542883114
1085	6628	SNRPB	0.8901174776363794	7.804565701185893e-24	6.379720428521593
1086	56052	ALG1	0.6990503433217292	9.382393465414392e-24	5.185346808227826
1087	83695	C12orf32	0.9121032141427314	1.0079442695262649e-23	4.704026160872361
1088	10228	STX6	0.7395320696836939	1.0079442695262649e-23	5.99817991905363
1089	51764	GNG13	4.143350873007203	1.0377391619496775e-23	-4.887399185568002
1090	283392	LOC283392	-5.753046938508467	1.0394484244155459e-23	-0.2788715015110414
1091	64090	GAL3ST2	3.4741834382152903	1.0622413694442446e-23	-4.024647004126074
1092	79007	DBNDD1	1.6675252722457135	1.0996943214498043e-23	4.019198408958189
1093	339483	MTMR9L	-1.408594418720857	1.1275585558833735e-23	2.150114298032826
1094	10004	NAALADL1	-1.2718404293710006	1.1346583831525888e-23	1.480137595236123
1095	23636	NUP62	0.6029735241925095	1.1359506766723424e-23	5.973286065559852
1096	57469	PNMAL2	-1.600673805749137	1.1481779927082665e-23	1.7412135755238538
1097	55571	C2orf29	0.6250038237246546	1.153347812165969e-23	5.655105929929617
1098	196883	ADCY4	-1.9167784737657663	1.1702455455297558e-23	3.611266277752428
1099	339983	NAT8L	-3.2825287429549146	1.1791622312441578e-23	2.0413430177379004
1100	26090	ABHD12	0.9575381826747122	1.2091628955488115e-23	5.735663686409699
1101	5207	PFKFB1	-3.4472984869838927	1.2318145937560254e-23	1.05880798380599
1102	1308	COL17A1	-3.9480150889023435	1.2373853938990992e-23	5.153839830097418
1103	2196	FAT2	-3.2291005112099547	1.251112059805517e-23	3.6737832455565487
1104	11188	NISCH	-0.807853067691414	1.2667715601890485e-23	6.483788454465491
1105	8611	PPAP2A	-1.4824554620454362	1.2667715601890485e-23	6.031547778236983
1106	81875	ISG20L2	0.780692115613004	1.2691392630895816e-23	5.449074298954142
1107	338758	LOC338758	-1.3253837870116996	1.2904114910158207e-23	0.8753519745100711
1108	57184	C15orf17	-0.8134126256562838	1.3012142025338714e-23	5.709849606604486
1109	79953	TMEM90B	3.0464752694282216	1.3226616130504202e-23	0.7509440760893408
1110	467	ATF3	-2.258231862205539	1.3228574691028429e-23	5.8560502871373785
1111	151827	LRRC34	-0.9737997818737504	1.338946923818008e-23	1.9043791966496209
1112	648740	LOC648740	-1.802066649782728	1.3561887321416756e-23	1.1874232673344236
1113	1112	FOXN3	-1.3703925120080533	1.3620490305101045e-23	6.758597867616337
1114	64115	C10orf54	-1.7415806632452149	1.3721380048227625e-23	5.2529014748884775
1115	6289	SAA2	-4.077091911351505	1.373816622026379e-23	4.534590246521351
1116	6051	RNPEP	0.9367681337798087	1.373816622026379e-23	6.540066625983883
1117	51094	ADIPOR1	0.9005757896075313	1.3958001870334754e-23	7.236458586522665
1118	10897	YIF1A	0.8527244076154957	1.406244981313459e-23	5.210312321049447
1119	3991	LIPE	-4.258699374547686	1.443218546308409e-23	5.172863568673646
1120	220134	SKA1	1.215617332075677	1.4567091059388745e-23	2.790739533683837
1121	348094	ANKDD1A	-1.2864023660074082	1.4707419455280036e-23	2.8362711842481763
1122	389383	C6orf126	3.2693894210555046	1.477617434642631e-23	-2.6101576264697335
1123	2995	GYPC	-2.0032558309208306	1.5555087908103067e-23	4.831712576055919
1124	83903	GSG2	1.514495156277357	1.5713358471731288e-23	0.9166359592514035
1125	84331	FAM195A	1.292746872214881	1.5713358471731288e-23	3.130923243489665
1126	116362	RBP7	-2.3910466376328237	1.5830731556068578e-23	4.13219836287156
1127	55802	DCP1A	-0.5910888977799698	1.5896099995020236e-23	5.5419182386032935
1128	3914	LAMB3	-2.4173609397232685	1.5954201454137774e-23	5.946195561273918
1129	54886	LPPR1	-3.423508790403116	1.5969476922804514e-23	-1.1213504289485077
1130	829	CAPZA1	0.7365857055206959	1.6039076321850944e-23	7.331872773069774
1131	84527	ZNF559	-0.9667191439287759	1.6043932400599103e-23	4.0563666977647825
1132	169693	C9orf71	-2.8483858896497978	1.6102989235577473e-23	-3.5189300853920433
1133	1583	CYP11A1	-1.9248796288559227	1.6469564823187065e-23	0.27845475529631525
1134	9636	ISG15	2.7542804503195866	1.6615370179036108e-23	4.038320312150847
1135	10178	ODZ1	-2.7417263194848878	1.6617581037812795e-23	0.3905619409051783
1136	56301	SLC7A10	-4.7405137659532794	1.683793550270762e-23	0.5361644023824452
1137	6886	TAL1	-1.92148383480184	1.6949231800357823e-23	2.145786842711127
1138	1393	CRHBP	-3.5391350393107466	1.7382548718225632e-23	-0.041813122790462766
1139	643847	PGA4	-3.831602986796185	1.7390321693502248e-23	-3.981094250356123
1140	150223	YDJC	1.1860264278625243	1.7400368310311207e-23	2.9350379736976597
1141	7018	TF	-3.833730287479522	1.7487608512312356e-23	3.974438912578832
1142	678	ZFP36L2	-1.2372311351812435	1.7636261824439463e-23	8.245094888863319
1143	342667	STAC2	-3.588467140554329	1.770025339273054e-23	4.701390362014467
1144	28514	DLL1	-1.2149589332835458	1.7796841023111484e-23	2.647120453538514
1145	283417	DPY19L2	-1.9794241984397465	1.8162485344928587e-23	1.2207124129461047
1146	9949	AMMECR1	1.084479501442283	1.8782013607911617e-23	4.12270737776018
1147	152006	RNF38	-0.7273944333613932	1.8902167783283333e-23	6.120351105355582
1148	84986	ARHGAP19	-1.0593951550267016	1.899767709649722e-23	4.932711054298295
1149	79570	NKAIN1	4.122231614014047	1.9190709161265276e-23	1.7431840095615683
1150	11251	GPR44	-1.9047487502004796	1.9599666185291822e-23	-0.8689156243712016
1151	3233	HOXD4	-1.8968396057605095	1.962520155627601e-23	-0.3783415771079467
1152	11222	MRPL3	0.69242357044249	1.9813773910337168e-23	6.450895350931048
1153	5502	PPP1R1A	-4.477808569685316	1.994325040298792e-23	4.034502778475608
1154	400258	C14orf180	-5.774362973535449	2.052363988211944e-23	-0.11846298211224073
1155	729467	LOC729467	-3.9225510793119533	2.077613616178611e-23	-4.871301168568881
1156	84722	PSRC1	1.4605160647464583	2.077613616178611e-23	2.0886912314082466
1157	2037	EPB41L2	-1.6180451858989446	2.077613616178611e-23	6.737814449351838
1158	57396	CLK4	-0.8701578831283527	2.0996205108028484e-23	4.659531409025731
1159	80763	C12orf39	-4.0083710210983785	2.1129377428370404e-23	-0.48823602671477306
1160	79742	CXorf36	-1.8373219377916301	2.1259310743615886e-23	5.247628592802749
1161	126	ADH1C	-4.0682847729565195	2.194191074965475e-23	1.6738640529450717
1162	9355	LHX2	3.3549927052476023	2.2116530882968135e-23	-3.9005081751544224
1163	4233	MET	-2.135718911865807	2.2189663221600045e-23	5.3482543316106526
1164	847	CAT	-1.7098909103299078	2.2540968502343134e-23	7.211564849758737
1165	2159	F10	-2.6741906944451355	2.285491236893295e-23	1.5241477193865722
1166	404201	C4orf12	-1.3610769504421236	2.2908770923776193e-23	0.8517691315269809
1167	1991	ELANE	-3.2659739912371575	2.3200377040512618e-23	-3.7890514550409984
1168	10252	SPRY1	-1.6405012286997012	2.3523437398899506e-23	6.060438443253268
1169	54816	ZNF280D	-0.658295657539513	2.3523437398899506e-23	5.486594331289786
1170	27303	RBMS3	-1.8941047592702147	2.3685779232431204e-23	2.7783090635584213
1171	7067	THRA	-1.1891857237482826	2.3969694801790402e-23	5.339520509570031
1172	116173	CMTM5	-3.6076248088281107	2.4520147473053588e-23	-2.8107562075611345
1173	54620	FBXL19	1.0512732979824895	2.5187553583907616e-23	3.8010044668773246
1174	3925	STMN1	1.3801842118027272	2.5302059904607202e-23	6.741578686138991
1175	54732	TMED9	0.8087222590696906	2.5556315919161846e-23	6.989107125275287
1176	1345	COX6C	1.779488274149463	2.570899913606047e-23	7.3399154517620735
1177	4171	MCM2	1.522266238062985	2.5946022841893343e-23	4.8481545316267765
1178	5950	RBP4	-5.108372122023512	2.6034219932012232e-23	3.8014870612355525
1179	1290	COL5A2	2.100909268457757	2.6861158000210415e-23	8.041719141678785
1180	23649	POLA2	0.8720893038701878	2.7358617516639163e-23	4.000788167139016
1181	26586	CKAP2	1.3112479169550377	2.7358617516639163e-23	4.623306881966537
1182	90586	LOC90586	-3.0946749475451645	2.743946376389419e-23	1.0755631498071079
1183	6185	RPN2	0.7847489083213351	2.7461298571020727e-23	8.517873636799749
1184	10213	PSMD14	0.8930489345175993	2.746669496718149e-23	5.874062558111027
1185	25912	C1orf43	0.8030434064892171	2.757504032999002e-23	7.971036322580867
1186	643834	PGA3	-3.7451272053137292	2.766946639450063e-23	-3.7286379482902734
1187	84661	DPY30	0.7609941949411289	2.821799249866829e-23	4.723073571757312
1188	2114	ETS2	-1.2198139712662162	2.891105894173615e-23	6.291191010449969
1189	55273	TMEM100	-3.6220032526741535	2.8989705956369084e-23	1.9497890133235813
1190	151011	SEPT10	-0.930855601645729	2.924605990364491e-23	6.448297259833747
1191	22841	RAB11FIP2	-0.7215758045462428	2.970070657918574e-23	4.797252876609441
1192	5465	PPARA	-1.2670345149031321	3.0111946496101524e-23	4.8701443559062945
1193	5727	PTCH1	-1.626684245419241	3.0111946496101524e-23	3.537878488878228
1194	28316	CDH20	-3.300518168042264	3.210398699299902e-23	-1.8227055965890382
1195	2824	GPM6B	-2.1641797683190895	3.210398699299902e-23	4.143983277008729
1196	1841	DTYMK	0.8971724308077386	3.216309793170453e-23	3.8774580577727615
1197	50486	G0S2	-4.372995893854236	3.216403114591739e-23	4.259499066389014
1198	284338	PRR19	0.7644933002679871	3.3017200820632973e-23	2.149721041354891
1199	58505	OSTC	0.7098247225408915	3.3669780030054324e-23	6.334307997231109
1200	7425	VGF	3.3658831832879743	3.378807708373749e-23	-4.130565904307642
1201	23328	SASH1	-1.346837915361907	3.3980255140112973e-23	6.636853718976899
1202	9413	FAM189A2	-2.6421799911656763	3.415559662923705e-23	3.814135984575766
1203	128	ADH5	-0.8558704066531253	3.4601754432739854e-23	7.132585768671683
1204	1896	EDA	-1.2575000200335484	3.519807610771458e-23	2.3795341621250934
1205	388552	BLOC1S3	0.7439380347721345	3.5277923084914684e-23	4.074148458133575
1206	2537	IFI6	2.3728925583348923	3.544301994696308e-23	6.209330604811615
1207	55157	DARS2	0.9945454274341882	3.589310111008847e-23	5.039828232380389
1208	84300	C6orf125	0.9107649746537261	3.592855959763703e-23	4.80043444499276
1209	201299	RDM1	1.9207247526406543	3.6278320113739234e-23	-1.3442962465027397
1210	3043	HBB	-4.382329543388569	3.675384854930776e-23	3.9724431791507246
1211	51657	STYXL1	0.7755559319281677	3.678114979482604e-23	4.718243901540241
1212	2791	GNG11	-2.032615601854623	3.749510460840732e-23	5.516237765134019
1213	83541	FAM110A	1.307702695356143	3.8751711573587467e-23	3.8477490013712585
1214	1404	HAPLN1	4.323099356160303	3.957386060386991e-23	-1.660383393297626
1215	168667	BMPER	-2.8884289242933128	3.9976590502467395e-23	1.0133753429768204
1216	113452	TMEM54	1.053149072136069	4.0213612080373e-23	4.716053995916521
1217	4680	CEACAM6	4.267134017008365	4.061965745112152e-23	3.4232595241721837
1218	93653	ST7OT1	-1.249443590312533	4.164299626857832e-23	0.8217227468520424
1219	9314	KLF4	-2.3926683427563367	4.203947162929418e-23	5.687873888673959
1220	79927	GRRP1	-2.2574286923299516	4.220312401116949e-23	1.3352064621712134
1221	50515	CHST11	1.352886695965084	4.3280412673789835e-23	2.489468623483008
1222	4804	NGFR	-2.588790506704903	4.334916640719608e-23	3.8954924858246853
1223	86	ACTL6A	0.8614370013729289	4.3730731688045454e-23	5.749659575474042
1224	7079	TIMP4	-4.500812327369015	4.4682413232979363e-23	2.9308004697439123
1225	29926	GMPPA	0.733224479572024	4.6742714782845715e-23	4.868318564420977
1226	219749	ZNF25	-0.7792317466325545	4.7990659563313985e-23	4.485864274059883
1227	9643	MORF4L2	0.7371365285657488	4.9174928389557e-23	7.98129814613541
1228	83604	TMEM47	-1.6959823047635492	4.939335808877508e-23	5.595828266373426
1229	221400	TDRD6	-1.9251338820020287	4.995587988483868e-23	-0.34151448672693807
1230	29108	PYCARD	1.6647118044216607	5.08034783760134e-23	3.93145746425574
1231	4580	MTX1	0.8648740216099093	5.181888911668341e-23	4.671501294696631
1232	2998	GYS2	-4.49312603020551	5.405118138588873e-23	-2.622761225864616
1233	23179	RGL1	-1.3841721991062115	5.482368540766535e-23	5.393496457420429
1234	784	CACNB3	1.2222431093094084	5.509380987924376e-23	4.368603739954108
1235	54947	LPCAT2	-1.1679783685101708	5.556281544022239e-23	5.2596716821131455
1236	9127	P2RX6	-2.6868288431081218	5.581109896858521e-23	-1.450036722278687
1237	3181	HNRNPA2B1	0.5239448126222584	5.650539546619606e-23	9.346269596873851
1238	7538	ZFP36	-1.994607189220701	5.655155861222528e-23	7.689895834440131
1239	26579	MYEOV	-3.335652899612818	5.702278639997701e-23	1.3762672914610528
1240	1289	COL5A1	2.138045150686231	5.749549945473262e-23	7.621767216499789
1241	28977	MRPL42	0.741978397635311	5.773189143352478e-23	5.177603206524
1242	91442	C19orf40	0.7951326383448598	5.846185955650525e-23	1.6990463060566607
1243	165545	DQX1	3.320812915824014	5.901830178109327e-23	-2.1837313424069915
1244	163404	LPPR5	3.407192843401183	5.995628984383054e-23	-4.149809564715041
1245	55379	LRRC59	1.1655075531719656	5.995628984383054e-23	7.050305979678993
1246	3013	HIST1H2AD	3.523339133528953	6.002756533474412e-23	-3.5414208371193268
1247	58477	SRPRB	0.7984117733423576	6.027003071358885e-23	6.075615943731454
1248	8908	GYG2	-3.522027689376652	6.038150605088979e-23	5.090795454998669
1249	79888	LPCAT1	1.0434897205274312	6.078441623292755e-23	5.871881044131096
1250	342371	ATXN1L	-0.7798800956449483	6.242257012340457e-23	6.139543674857374
1251	92162	TMEM88	-2.2608348049903975	6.285591252095545e-23	0.96360979428389
1252	90378	SAMD1	0.8861177470120868	6.294808771792464e-23	3.5809903457971313
1253	55732	C1orf112	0.9707551581307985	6.301462903050686e-23	3.6918957384514584
1254	10957	PNRC1	-1.0324137735803038	6.308717826882472e-23	6.625996644787151
1255	6430	SFRS5	-0.9405336955746222	6.377766789468829e-23	7.611631343706424
1256	1446	CSN1S1	-5.789414547889404	6.386572096328344e-23	-2.595716656705533
1257	10055	SAE1	0.6783162173605347	6.474845634896111e-23	6.383099499712615
1258	377	ARF3	0.643565891494707	6.54506922170768e-23	7.926409377949326
1259	1956	EGFR	-2.5763243681761523	6.638698926771972e-23	5.0556395235895275
1260	51248	PDZD11	0.791308737438277	6.783464352392593e-23	5.0838276281024335
1261	22866	CNKSR2	-2.575482143528243	6.91719488491364e-23	-0.14075265694967593
1262	1827	RCAN1	-1.9338433254903782	6.977208608610652e-23	6.579387000193555
1263	6478	SIAH2	1.3302018043495045	6.977208608610652e-23	5.729351431282671
1264	80222	TARS2	0.9119434773776786	7.097905072637454e-23	4.919560585760945
1265	7490	WT1	4.6425805791784205	7.156314027674431e-23	-2.003954261358865
1266	3739	KCNA4	-3.784324344798084	7.353367502382941e-23	-4.263528082751649
1267	64746	ACBD3	0.7672550861993884	7.353367502382941e-23	6.545464195386194
1268	83463	MXD3	0.9136579363742241	7.65598059726236e-23	2.7000653019405148
1269	388165	UBE2Q2P1	-0.9625614019737859	7.792595314585113e-23	1.6881490167830682
1270	23743	BHMT2	-2.521382344567706	7.808619246518076e-23	3.072695827628567
1271	7329	UBE2I	0.5527105124191607	7.814056948327631e-23	6.445553600747707
1272	641	BLM	1.7511411803361276	7.908826543975378e-23	2.301597375163747
1273	64754	SMYD3	1.3369761868332757	8.035821272120177e-23	4.299101535016005
1274	124	ADH1A	-5.169595029223219	8.318816740092754e-23	0.20747558964213636
1275	6611	SMS	0.9033052675555916	8.424651199071676e-23	6.590523412607597
1276	64105	CENPK	1.8174265589247318	8.561919670921195e-23	1.3168734030141418
1277	11094	C9orf7	1.318135759736853	8.561919670921195e-23	4.431431021799755
1278	148932	MOBKL2C	-0.9228578444149171	8.648755206105153e-23	4.456342535031233
1279	83660	TLN2	-1.6701230657498929	8.696840359336679e-23	5.910021669222726
1280	79031	PDCL3	0.7811975054981277	8.775100252134126e-23	4.649295034989203
1281	23371	TENC1	-1.6361015347665742	8.825454058023622e-23	6.748007143867205
1282	4141	MARS	0.6556346079231709	8.920572447787859e-23	6.221287469117382
1283	51463	GPR89B	0.7943985757517861	8.987938814922209e-23	4.25827138845737
1284	3183	HNRNPC	0.5020426690888055	9.250087604017763e-23	9.011191656461762
1285	10963	STIP1	0.9098174546189751	9.463167226144825e-23	7.048890367878359
1286	81572	PDRG1	0.9269248915926804	9.463167226144825e-23	4.211087755679685
1287	314	AOC2	-2.5179527338809167	9.467618343675849e-23	0.2943810914994798
1288	283871	PGP	1.0257484326793778	9.539063946220988e-23	3.528904983571269
1289	79649	MAP7D3	-1.6706232444359475	9.721053121212716e-23	3.941793718369704
1290	3993	LLGL2	1.576127630514284	9.956646628764229e-23	5.057448305175942
1291	84957	RELT	1.3095690703405518	1.0152929776023139e-22	2.0456862931916135
1292	51455	REV1	-0.5219105438248623	1.0171950981509752e-22	5.429137410143768
1293	23148	NACAD	-1.705044012472835	1.0178733285215027e-22	2.231201327703008
1294	84320	ACBD6	0.6781787957961662	1.0366129505006766e-22	4.89213238606533
1295	83539	CHST9	-3.046648805683459	1.0587323760898834e-22	1.9063584859478115
1296	2931	GSK3A	0.5237233467051327	1.0879310382872186e-22	6.053118888610383
1297	399888	FAM180B	-4.090726894532503	1.106554377834621e-22	-1.644422622763145
1298	51126	NAA20	0.7082737274389723	1.106554377834621e-22	5.84010066137044
1299	23111	SPG20	-1.048985607017421	1.1073913787290755e-22	6.10340345956607
1300	22928	SEPHS2	1.0790390731862387	1.1448534237642997e-22	6.557201878319892
1301	8607	RUVBL1	0.8370939218469743	1.144966070100488e-22	5.329439407472327
1302	647042	GOLGA6L10	-1.4009823565631148	1.1489425313044268e-22	1.6689274837939854
1303	6627	SNRPA1	0.8700085247092537	1.201172846894451e-22	4.491409317334945
1304	9261	MAPKAPK2	1.0417417052839981	1.222660964791089e-22	7.3929858801040895
1305	5784	PTPN14	-1.437171622838131	1.2260570682926706e-22	4.249243462029257
1306	5901	RAN	0.7573771114006335	1.2269193330677086e-22	7.475815241108841
1307	8347	HIST1H2BC	2.499839402190211	1.2285335503465005e-22	1.2684272638715932
1308	50848	F11R	0.8691052690855084	1.2386617516542406e-22	7.864125238474807
1309	10106	CTDSP2	-0.6517470428720085	1.2458507554593617e-22	8.207466284460422
1310	8338	HIST2H2AC	1.9726684791643996	1.2632490828941919e-22	-1.4856886754476515
1311	440556	FLJ42875	-2.7250901824149367	1.2993642543902847e-22	-1.8884573712909796
1312	3983	ABLIM1	-1.3430896299405268	1.3105182806384407e-22	7.718463582136635
1313	948	CD36	-3.9731894507215455	1.3703740836656387e-22	7.848394389097711
1314	80036	TRPM3	-0.7704822054142615	1.3750125795277493e-22	0.7872194383846844
1315	84231	TRAF7	0.7661914901455196	1.3750125795277493e-22	6.302532167435402
1316	836	CASP3	0.7684460291313259	1.3766518915262154e-22	5.11637109574402
1317	284521	OR2L13	-3.036634108828157	1.409403982193391e-22	-3.3612362416633554
1318	100132565	GOLGA8F	-1.5945950495283931	1.409403982193391e-22	-2.508700042529723
1319	113157	RPLP0P2	1.0776782777509637	1.4359865706046786e-22	2.0827373512972875
1320	604	BCL6	-1.1885073954383154	1.4623745906321184e-22	6.311316670124034
1321	347240	KIF24	1.355297400554614	1.490983411565488e-22	2.4032026389340064
1322	83990	BRIP1	1.483504643888272	1.49465696130567e-22	2.387854847551433
1323	54187	NANS	0.9879488480274371	1.5527259881415776e-22	5.4641457406523255
1324	1408	CRY2	-1.1746003933373574	1.5808797357383095e-22	6.054803464427932
1325	220042	C11orf82	1.73286648678578	1.585062380272799e-22	2.31899388439356
1326	3356	HTR2A	-2.5903948058801354	1.6314842829224405e-22	-0.7325760109610482
1327	51222	ZNF219	-1.3602266585926464	1.6516408395007098e-22	4.098940867629382
1328	338442	GPR109A	-3.207076286834819	1.6597680325618258e-22	2.3519090900831365
1329	3608	ILF2	0.839961867431514	1.735327089259061e-22	7.598142952708594
1330	5073	PARN	0.6561013192308661	1.7438690567967025e-22	6.093059695045417
1331	55219	TMEM57	0.6434896016984668	1.7579831784039047e-22	5.739128436320883
1332	117532	TMC2	-3.0223192087039625	1.7880600348814803e-22	-2.226186158983574
1333	5222	PGA5	-3.610316624041214	1.8034906592480347e-22	-4.211899146322947
1334	346528	OR2A1	-1.5365880527720932	1.8048292117744151e-22	-1.9812674447115144
1335	9563	H6PD	-0.8529919805087253	1.8117895146498213e-22	7.045060704638863
1336	4173	MCM4	1.4859957011542573	1.8117895146498213e-22	5.887742451723987
1337	8462	KLF11	-1.120851957425743	1.811934034257544e-22	5.434289483981615
1338	5052	PRDX1	0.9492113459140674	1.8339578717169836e-22	8.340202490233793
1339	54020	SLC37A1	1.1865798307742434	1.8475766919593156e-22	4.318064177034691
1340	728723	LOC728723	-1.4396162510421893	1.883973322143968e-22	0.2375964480827843
1341	54532	USP53	-1.1322353906547071	1.8923633810617368e-22	6.06956535885101
1342	2710	GK	1.1086241501083949	1.9088541142954454e-22	3.443626331762737
1343	29095	ORMDL2	0.9233096847152177	1.9327416217637442e-22	4.708718610011733
1344	1440	CSF3	-4.473364692409204	1.9880024994031984e-22	-3.300761554203893
1345	57561	ARRDC3	-1.3236454377483506	2.041473934594641e-22	7.230573470354993
1346	9370	ADIPOQ	-5.4722326407973885	2.070808520097581e-22	6.347800101859961
1347	25957	SFRS18	-0.8602773765554628	2.1012105324973761e-22	6.490909608867783
1348	285349	ZNF660	-1.2580305272246748	2.1035740137746143e-22	-0.13188075164095928
1349	8343	HIST1H2BF	3.5613936574066094	2.1149533475777134e-22	-3.6893575762878044
1350	57556	SEMA6A	-1.6760814200278398	2.22074521004369e-22	4.743230773035221
1351	51705	EMCN	-1.8035657956057414	2.2240892869748557e-22	5.006904796573118
1352	195828	ZNF367	1.5061426733384702	2.228570519187861e-22	2.5626072436762017
1353	152078	C3orf55	-2.852035401260641	2.2742067008291373e-22	0.8715773693379111
1354	116535	MRGPRF	-2.0862009343766843	2.274603614970518e-22	2.94021459259378
1355	201651	LOC201651	-2.569836458287317	2.345419692359652e-22	-3.2398966951459496
1356	1195	CLK1	-0.9006883382654931	2.351184988822261e-22	6.520544811354117
1357	64397	ZFP106	-1.2795989522448772	2.364661757988644e-22	7.0674957830951355
1358	83987	CCDC8	-1.9513423341078668	2.378485402452655e-22	4.264538605380882
1359	85463	ZC3H12C	-1.5071926537841904	2.378485402452655e-22	3.5421409287601437
1360	1960	EGR3	-2.4840483902803765	2.4920792857699047e-22	5.097516292577256
1361	339834	CCDC36	-0.8812640968717549	2.5012050838370735e-22	1.6759550086952455
1362	55599	RNPC3	-0.9186912968104253	2.51290584936411e-22	3.3900132967295438
1363	57467	HHATL	-4.288150983582089	2.5526512808316575e-22	-3.3879332643278337
1364	8620	NPFF	-1.407060113500868	2.5950043852290196e-22	-0.7158376894791239
1365	91584	PLXNA4	-2.9885729656810143	2.6235406165176154e-22	4.250605095066092
1366	9144	SYNGR2	0.9925879446072139	2.6629546684771187e-22	7.1854214257520965
1367	140597	TCEAL2	-3.0752095402972013	2.672674998347938e-22	-0.4043775055282769
1368	79817	MOBKL2B	-1.737011042473997	2.7263321497707565e-22	4.237939757628443
1369	89837	FAM7A3	-1.5726289319022704	2.7332870052636406e-22	-0.5523213990347737
1370	155038	GIMAP8	-1.7711704558390746	2.735157179089136e-22	4.576709123264669
1371	2038	EPB42	-4.590114951227068	2.7404353400469454e-22	-2.4938082627704694
1372	2201	FBN2	2.711424021696822	2.7526298219957087e-22	1.455873383677153
1373	5315	PKM2	0.9930755343086921	2.8015282586487272e-22	9.385267568779904
1374	6934	TCF7L2	-1.1238889538759291	2.818690629229049e-22	5.489450631093687
1375	124583	CANT1	1.0820764152359634	2.8358062093493125e-22	6.513870535910224
1376	3251	HPRT1	1.0544243296167555	2.8683454269316027e-22	4.804613766448877
1377	1149	CIDEA	-5.354081312681685	2.945519806639532e-22	1.679738571495329
1378	4482	MSRA	-1.1282692153433334	2.983274051209859e-22	3.4574823454291215
1379	8639	AOC3	-3.282468567368945	3.0136043681397367e-22	6.615679877291586
1380	8879	SGPL1	0.7527635648586536	3.0592555692375726e-22	6.690438645067441
1381	159	ADSS	0.8899058576338761	3.06050696685297e-22	6.436895863583386
1382	6326	SCN2A	-2.8930818398748612	3.0651396433583964e-22	1.4868920820472848
1383	56477	CCL28	-2.7160027113597294	3.1148768867969956e-22	4.042849916994791
1384	55038	CDCA4	1.0632985320030308	3.2350188234086145e-22	3.5594694550234625
1385	728554	LOC728554	0.8334612141373995	3.347468189933127e-22	4.111376047165067
1386	6631	SNRPC	0.6723286528441713	3.36895734760092e-22	5.656987919960346
1387	55651	NHP2	0.6911253666835083	3.38838342774693e-22	5.76657828674865
1388	283927	NUDT7	-1.3468040193890565	3.3886375744244e-22	2.3665112518699183
1389	4882	NPR2	-1.6278717396255638	3.4898821874645956e-22	3.7286848406576136
1390	26112	CCDC69	-2.6871206958757736	3.497641132501526e-22	5.447985668844274
1391	120329	CASP12	-2.2599147406148465	3.527597038818723e-22	-2.0497642519016495
1392	83992	CTTNBP2	-2.0377118802686027	3.528777891093676e-22	2.3139126634271867
1393	579	NKX3-2	2.805937334047298	3.5503948537231953e-22	-2.1879914823072784
1394	6649	SOD3	-2.7631960717002224	3.779359023321197e-22	4.407004212563972
1395	10516	FBLN5	-1.9036659114433008	3.815389705835669e-22	6.307036771688988
1396	389792	IER5L	1.3257651549862268	3.8783957812801224e-22	2.8215667259591104
1397	4221	MEN1	0.6766558287313637	3.880811950099321e-22	5.074427378091552
1398	5210	PFKFB4	1.1979841266060005	4.074301071924863e-22	2.735859611954066
1399	9184	BUB3	0.8611564643637899	4.2061821958209266e-22	6.730222644501824
1400	6387	CXCL12	-1.8776632202763248	4.238039099557094e-22	7.731200858765928
1401	90993	CREB3L1	2.2413719330769006	4.364320704873511e-22	4.704724553601985
1402	79968	WDR76	1.066207083763565	4.39095076345061e-22	3.286336360365027
1403	9478	CABP1	-2.361804076950678	4.423212573651958e-22	-1.0263906402681133
1404	6869	TACR1	-3.0177286205724596	4.423212573651958e-22	2.3695696528935506
1405	29984	RHOD	0.9452954419369134	4.50954579438709e-22	3.8447590069207216
1406	10380	BPNT1	0.7806851025514667	4.5414185649799e-22	5.4687843289083915
1407	126961	HIST2H3C	2.5732419349552442	4.6130743859861855e-22	-3.0305987770665004
1408	81565	NDEL1	-0.6351854231308901	4.618274327580771e-22	5.409956167975411
1409	6197	RPS6KA3	-1.0688559815989742	4.618274327580771e-22	6.017868019924979
1410	9569	GTF2IRD1	0.9009456535183885	4.671648842011153e-22	4.640908077672951
1411	7186	TRAF2	0.9142895237266792	4.673747831687393e-22	3.890508256748778
1412	90187	EMILIN3	-2.0559920690910145	4.683958522368178e-22	0.9217746575601787
1413	54982	CLN6	0.7142907196590483	4.785240251195258e-22	5.032035434456031
1414	83666	PARP9	1.0133656720963529	4.804701224800111e-22	6.420916884179577
1415	7220	TRPC1	-1.2599260269214032	4.829762572855846e-22	2.863182040576302
1416	149047	MGC27382	-0.847349285810072	4.830837865442252e-22	0.3056741425778992
1417	9936	CD302	-1.5531879796529573	4.904646156282847e-22	5.0830799476758335
1418	2720	GLB1	0.7517562694102903	4.956575918968689e-22	5.993979799283921
1419	10392	NOD1	-0.8086142692277465	4.999226925824029e-22	4.197323375436561
1420	57710	KIAA1614	-1.031589496551707	4.999917227226635e-22	1.9384370220051745
1421	26278	SACS	-1.2436168493724629	5.3111463603829845e-22	4.9684596325205375
1422	9582	APOBEC3B	2.2745745997724636	5.3194089469128e-22	2.0045859747000647
1423	140809	SRXN1	0.9388792237773597	5.328584974705411e-22	5.358706476966496
1424	1843	DUSP1	-1.9872378037995557	5.474605517232714e-22	7.862576769307633
1425	54972	TMEM132A	1.7240498671554585	5.542347206509625e-22	4.66279286304465
1426	84817	TXNDC17	0.8962926286694359	5.54472411064406e-22	4.578415801290681
1427	1104	RCC1	1.0268431276787264	5.744233144749565e-22	4.0445866755696604
1428	114800	CCDC85A	-2.249483024512842	5.744233144749565e-22	2.381138255177401
1429	10481	HOXB13	5.167193249914777	5.828726560853508e-22	-3.7564113067654805
1430	947	CD34	-1.8206900877536674	5.856072161892928e-22	6.873495058887009
1431	54556	ING3	-0.6649308567164728	5.919732775260458e-22	3.774070173022045
1432	10163	WASF2	-0.7721582129742494	5.928956066761561e-22	7.847466839691853
1433	54737	MPHOSPH8	-0.561247539208766	5.978324558825818e-22	5.957736832162797
1434	64411	ARAP3	-1.1806210799629977	6.103223987464458e-22	4.254236005294843
1435	81928	CABLES2	1.0651104579983055	6.103990791253677e-22	3.4780931551025485
1436	84823	LMNB2	1.08480405866456	6.218853488497735e-22	5.094589922067705
1437	1675	CFD	-3.617411396923515	6.251754646838697e-22	4.945906990696864
1438	128153	SPATA17	1.67080008326866	6.341694737329852e-22	1.1841547118154452
1439	161176	C14orf49	-2.4865428515068273	6.349837123288558e-22	2.0461126316278433
1440	2260	FGFR1	-1.3272081068461676	6.37537338053723e-22	7.173115814409894
1441	150709	ANKAR	-0.9544511298874506	6.3767907634331315e-22	1.357174861005644
1442	152789	JAKMIP1	2.431468743743041	6.661127016031891e-22	-1.1015728539924772
1443	83643	CCDC3	-2.5067084089055434	6.865542342450704e-22	5.130907178935593
1444	5558	PRIM2	0.8231515457932871	6.882625516840243e-22	3.926852599593907
1445	100128191	LOC100128191	1.2911395007022997	7.0129776715374805e-22	1.0058986873249276
1446	29927	SEC61A1	0.6142206758426619	7.035054092547973e-22	8.428694449697637
1447	83988	NCALD	-1.9985487600015996	7.050569350852656e-22	5.4476629875553035
1448	57574	MARCH4	3.3382007662358206	7.072899317630052e-22	-3.2526920134581645
1449	7430	EZR	1.2820295037254252	7.083361642111144e-22	7.872921898642308
1450	1777	DNASE2	0.7689764631908085	7.089971664726928e-22	5.967638825102874
1451	84321	THOC3	0.8017579094565395	7.124946276490299e-22	4.667650690565028
1452	375775	PNPLA7	-1.53995201421536	7.5655173412741415e-22	3.652960821370256
1453	993	CDC25A	1.901196542990375	7.639254976093211e-22	1.6698256097009843
1454	100133545	LOC100133545	-2.6393443036502404	7.713000965796295e-22	-2.16760792962564
1455	84733	CBX2	2.16163291285531	7.746432018737333e-22	2.6181449951752644
1456	473	RERE	-0.6999541009390412	7.87623926499583e-22	7.353310361813672
1457	1901	S1PR1	-1.8834289803443218	7.890379415462459e-22	5.3676385729445775
1458	55611	OTUB1	0.5937162664787529	7.974364664713769e-22	5.982270798517004
1459	158062	LCN6	-2.8391315065925253	8.112764471584766e-22	-3.1100111349997515
1460	4796	NFKBIL2	1.3945075641968343	8.141642919544959e-22	3.2871113704893107
1461	128061	C1orf131	0.7175328011882516	8.307234921688509e-22	3.6236591749615314
1462	84561	SLC12A8	1.3650058468760717	8.307234921688509e-22	3.8592691616123553
1463	100130691	LOC100130691	-0.719445866864075	8.370074422199976e-22	1.0179650941722638
1464	389114	ZNF662	-1.409928625233309	8.41487306211433e-22	3.577257443570879
1465	9622	KLK4	2.7278128794549628	8.904744896997363e-22	-0.2452124497785277
1466	11223	MST1P9	-1.856771276439295	8.914479112130492e-22	0.3612855376450819
1467	5999	RGS4	2.0600069575585187	8.962188703358411e-22	2.5995349562336623
1468	23138	N4BP3	1.5252513304548854	9.124579165011735e-22	3.817916483974926
1469	10471	PFDN6	0.8794088677679259	9.263353755954938e-22	4.24307180870666
1470	55323	LARP6	-1.7347077245109168	9.679565846912392e-22	3.792950597238731
1471	3242	HPD	-3.225759353492532	9.862425873090374e-22	-1.553552787303353
1472	2770	GNAI1	-2.252991376550178	9.880168504488672e-22	4.810585222752853
1473	5105	PCK1	-5.407275930832019	9.919838640626984e-22	1.6475364184200258
1474	9048	ARTN	2.546540591268563	1.0080194815782177e-21	-0.6365996146673323
1475	9590	AKAP12	-2.266736389532697	1.063038480467243e-21	6.241598661468263
1476	2078	ERG	-1.5229417744152045	1.064361185011573e-21	4.70735413153299
1477	3205	HOXA9	-2.174697740946196	1.0805011199432239e-21	2.1333132400372805
1478	78998	C8orf51	1.4195435904728082	1.0923742314438413e-21	1.3474689660401158
1479	2202	EFEMP1	-2.0792095130406394	1.1058998653397553e-21	7.45878504281114
1480	1048	CEACAM5	4.053394088383347	1.1183051596421348e-21	2.021303305664499
1481	55902	ACSS2	-1.4756483556749274	1.1695646442321811e-21	6.037585334071437
1482	125	ADH1B	-5.659787091713264	1.185606970956007e-21	6.311185181066767
1483	287	ANK2	-2.2543090840633555	1.2025723838757427e-21	4.665546361728909
1484	37	ACADVL	-1.0266575895792616	1.2099582238749272e-21	7.594928650454287
1485	348654	GEN1	0.9832206788379285	1.228619075203335e-21	3.772931837275448
1486	4123	MAN2C1	-0.8204542198556776	1.2417731452913026e-21	5.2094638639857616
1487	1465	CSRP1	-1.3524950252446986	1.243138764522951e-21	8.54919469132527
1488	78992	YIPF2	0.7177816133325058	1.2446798775870198e-21	5.224766843133885
1489	9143	SYNGR3	2.402800319659617	1.2548776156667528e-21	-1.027436043144541
1490	114822	RHPN1	1.7941132591970446	1.2561656273850984e-21	3.4495788514460677
1491	51400	PPME1	0.6375109344658992	1.3226823469390455e-21	5.759123613021872
1492	51287	CHCHD8	0.6772608717137043	1.334172638211318e-21	4.835077523339532
1493	761	CA3	-4.252303856959243	1.3683974461043355e-21	1.947529793995235
1494	201191	SAMD14	1.9313751402950845	1.3807075247241578e-21	-1.033090949357215
1495	54480	CHPF2	0.739134190976956	1.4443834833642057e-21	5.560561205652943
1496	79188	TMEM43	-0.6879446849954244	1.447724916674612e-21	7.1888196479239586
1497	414332	LCN10	-2.9066244487902906	1.4502401597805683e-21	-1.0914047303758259
1498	653639	LYPLA2P1	0.9368094908150403	1.453340235957578e-21	0.06383668672069909
1499	378708	APITD1	0.7600488666982895	1.4569775924888024e-21	3.2095815631101847
1500	23037	PDZD2	-2.262002382985491	1.4842535725760283e-21	5.600308754263878
1501	10443	N4BP2L2	-0.6272395685334672	1.4963924511280415e-21	6.24825400678028
1502	23295	MGRN1	0.6562569871539546	1.5021836978435659e-21	5.8482118311340265
1503	138162	C9orf116	1.7560333739577365	1.5086938300581852e-21	1.7334913566988324
1504	338872	C1QTNF9	-1.1386908828381364	1.5199893690678688e-21	1.8185054413240924
1505	92799	SHKBP1	0.7648841546105786	1.5810877587865311e-21	4.984480693228764
1506	5095	PCCA	-1.0852216476372012	1.602792503819992e-21	4.89298769945648
1507	5578	PRKCA	-1.2401607891819222	1.6082920003666588e-21	3.8762279560108235
1508	11067	C10orf10	-2.1820184435167795	1.6125195976205749e-21	6.798595946289883
1509	54520	CCDC93	-0.6480174392079096	1.640792306637647e-21	5.452206827968659
1510	641700	ECSCR	-1.6713268023054986	1.6497262429358386e-21	4.149080982283502
1511	4957	ODF2	0.8081794952958772	1.6562011857910079e-21	5.5978017017861115
1512	6304	SATB1	-1.4576395822940924	1.6686672271866965e-21	4.792769616284648
1513	3841	KPNA5	-1.0184457690032707	1.709755268846756e-21	2.5804831464085853
1514	4969	OGN	-2.8706422268618534	1.7600528658892755e-21	5.250218002869319
1515	9940	DLEC1	-1.813861801640381	1.7618430175627003e-21	-0.07100723827400078
1516	478	ATP1A3	3.0152832405168315	1.7764424451386232e-21	-0.60599393194547
1517	5493	PPL	-1.4531837671473746	1.7764424451386232e-21	6.522057510601314
1518	196047	EMX2OS	-1.2567422547130835	1.800612285362759e-21	3.0478348681103604
1519	112849	C14orf149	-0.8642046955095778	1.8115217251687453e-21	2.413419658121849
1520	1503	CTPS	1.169904326413239	1.831309326829054e-21	4.4702332696360845
1521	169611	OLFML2A	-1.0809989547712588	1.833928240706835e-21	5.960000755411545
1522	23645	PPP1R15A	-1.4056444179058925	1.8385993418572705e-21	6.015376759711452
1523	85014	TMEM141	1.030859138599423	1.866485326140257e-21	5.009182844478402
1524	117178	SSX2IP	1.262473848175436	1.89977462960665e-21	4.486153018131698
1525	55257	C20orf20	0.8095510036590623	1.9033254776407407e-21	3.717295907526531
1526	3159	HMGA1	1.2592756717636733	1.9101259616604015e-21	5.936860240757177
1527	203522	DDX26B	-1.245689217703989	1.9502216378002474e-21	3.2301539808297006
1528	114784	CSMD2	1.9737240487404824	1.9693187008771595e-21	0.2158383030262675
1529	8683	SFRS9	0.5933723990108205	1.971737471671978e-21	6.518338600117724
1530	583	BBS2	-0.7335731239640854	1.971737471671978e-21	5.537182223949925
1531	64216	TFB2M	0.8293663680248483	1.982383204618558e-21	4.425824883762331
1532	1800	DPEP1	2.4996500060549085	1.9847556774097635e-21	-1.603547853470701
1533	2878	GPX3	-3.383211530907821	1.98844830384406e-21	7.054240952159568
1534	2058	EPRS	0.8550433750841144	2.003656302740193e-21	7.7878181007010285
1535	84645	C22orf23	-1.4028517042484663	2.069928114522064e-21	1.8320260988912336
1536	81609	SNX27	0.6822881750021941	2.142678186528284e-21	6.0738528013696875
1537	1821	DRP2	2.2014971547900597	2.159569346504135e-21	-1.2638128360427827
1538	3749	KCNC4	-1.269889619087228	2.162161673030657e-21	2.944857591920289
1539	116085	SLC22A12	-3.8899702600678014	2.1813303371150012e-21	-4.290447360770353
1540	56978	PRDM8	-1.3911683257863219	2.183602558733484e-21	0.954195022551288
1541	84262	PSMG3	0.8354128235838771	2.2200519124176955e-21	4.054690965496811
1542	5288	PIK3C2G	-3.4281779340629637	2.2210565769500893e-21	2.2203598002046743
1543	54965	PIGX	0.6940860589481787	2.2210565769500893e-21	5.416986281651919
1544	581	BAX	0.8564604608845695	2.2374343283111636e-21	4.218287444539596
1545	11107	PRDM5	-1.2228345975931512	2.2562851298706446e-21	1.770276945928133
1546	23301	EHBP1	-1.0438499954226217	2.2609314514225176e-21	6.009743235318111
1547	54892	NCAPG2	0.9926778285591457	2.3505006939056356e-21	4.571547716592982
1548	6119	RPA3	0.7631547731770876	2.3505006939056356e-21	3.89965661013752
1549	2193	FARSA	0.7329228113067966	2.3580480409418225e-21	5.344937041862111
1550	83595	SOX7	-1.6094844848554328	2.3944286928700312e-21	3.6192292572438696
1551	8835	SOCS2	-1.8639491579445342	2.4113115915356697e-21	4.359889630701755
1552	64061	TSPYL2	-1.0017031474989897	2.4113115915356697e-21	5.0031559348922245
1553	84659	RNASE7	-3.3362797036246366	2.4316231662405834e-21	-1.3552338286649177
1554	140707	BRI3BP	1.224578484280517	2.4369629501955638e-21	1.8990386534375479
1555	80381	CD276	0.863479871526392	2.465250980111894e-21	6.5068024219916545
1556	91392	ZNF502	-1.397995224392371	2.4687364862941105e-21	2.7315591840515903
1557	81873	ARPC5L	0.7289320803746843	2.5072216032677528e-21	5.039349152143059
1558	9710	KIAA0355	-0.6725663680593689	2.5072216032677528e-21	5.643244814905016
1559	1010	CDH12	-2.446682256449375	2.510544155293683e-21	-0.6053511108270454
1560	10342	TFG	0.6889090860361271	2.510598357068918e-21	6.692044253041224
1561	7181	NR2C1	-0.6151833604608379	2.524405415038158e-21	4.244263884365848
1562	55969	C20orf24	0.9157028062619078	2.5360224722384904e-21	5.709451434568187
1563	84162	KIAA1109	-0.8851612159831931	2.557069169414051e-21	7.064225444953535
1564	51277	DNAJC27	-0.7116947069877283	2.557069169414051e-21	3.353949909276299
1565	79365	BHLHE41	-1.5103344378799712	2.5608025047796856e-21	5.981917522552638
1566	8626	TP63	-2.873936322518161	2.5662590297431018e-21	4.3586775130713065
1567	11332	ACOT7	1.160137793864841	2.633570013121533e-21	3.857659147217318
1568	60468	BACH2	-1.4912852150209563	2.6800792508223514e-21	3.082922275847856
1569	9457	FHL5	-2.272997223648686	2.7189118641261245e-21	1.7999581538053622
1570	6729	SRP54	0.7248150273410437	2.7676970358824828e-21	6.112708976182076
1571	225	ABCD2	-3.7090966473569416	2.7819062367296847e-21	1.5548121946334514
1572	8822	FGF17	-2.666939034838086	2.7914430146484788e-21	-4.249238311440641
1573	84941	HSH2D	1.6488175240077418	2.8430530464190604e-21	2.804881788202584
1574	8344	HIST1H2BE	2.2907354703706657	2.8430530464190604e-21	-2.561575488716349
1575	51291	GMIP	0.873942822661147	2.869543269277187e-21	3.7833435596034977
1576	65990	FAM173A	1.3489331392412416	2.880860489082001e-21	1.9921293714055235
1577	79827	ASAM	-2.0881565253888947	2.8897665147898916e-21	4.7360939234737325
1578	79935	CNTD2	2.4798188591790953	2.9136846298091165e-21	0.13955837406163396
1579	353345	GPR141	2.0334026910878022	2.9329560465772196e-21	-1.4426076000159198
1580	8935	SKAP2	-1.1510777341888698	2.9749969108037066e-21	5.604892705668231
1581	10926	DBF4	1.037057422400248	3.010593105772863e-21	3.5546781749580143
1582	339965	CCDC158	-2.070387874798326	3.0164840892797618e-21	0.7975367576873639
1583	54512	EXOSC4	1.0394469006780465	3.0169214589147744e-21	3.405592755193289
1584	170371	C10orf128	-1.9487980186911182	3.0403288433260233e-21	1.1126480487386474
1585	35	ACADS	-1.6683307179263325	3.055831892070457e-21	4.125669342021873
1586	64753	CCDC136	-1.499196547253778	3.1346025140918426e-21	1.1392759049225347
1587	10633	RASL10A	-2.305924982850837	3.141807015023873e-21	-0.2860988355466395
1588	10430	TMEM147	0.7308033308506457	3.2151279760374875e-21	5.660311880518544
1589	8784	TNFRSF18	2.1082797466468612	3.2320598107888225e-21	0.43995367449735767
1590	84283	TMEM79	1.329633937683011	3.336937669357657e-21	3.710503375599409
1591	253769	WDR27	-1.1663569143383532	3.3386788683523472e-21	2.9363112767946125
1592	63943	FKBPL	0.7872809267707065	3.402793616210594e-21	2.6787459297088456
1593	6446	SGK1	-1.3673258991247563	3.462564912049591e-21	6.306841164974604
1594	114049	WBSCR22	0.6796419578281495	3.462859669239593e-21	5.8067950181706
1595	57171	DOLPP1	0.7062049416641809	3.509840537990949e-21	4.117367987905208
1596	3745	KCNB1	-3.374226573774035	3.542269781432261e-21	0.4729537646879751
1597	2175	FANCA	1.4736408315531409	3.553793208943088e-21	2.639045052562115
1598	5994	RFXAP	-0.7822085497907098	3.561415644566089e-21	2.510039877411556
1599	132884	EVC2	-1.3448097097870955	3.564671525930775e-21	2.536403183920664
1600	284996	RNF149	0.5560495255613824	3.578158690897266e-21	5.694481581307157
1601	25928	SOSTDC1	-3.6469027970479466	3.607944716621609e-21	1.80299038194265
1602	160622	GRASP	-1.4994816989807331	3.680747609276141e-21	2.7129246991064937
1603	80727	TTYH3	1.216262168962477	3.687296540516184e-21	5.706740404998839
1604	644538	LOC644538	-1.4619799297014928	3.710540366487944e-21	2.427656244892711
1605	145748	LYSMD4	-0.8961295299346687	3.773962015735773e-21	3.246519850469254
1606	5521	PPP2R2B	-1.6801287377239178	3.874271773228742e-21	0.4214858280932806
1607	6746	SSR2	0.7014695257532753	3.8982220805037255e-21	8.036708804304821
1608	728932	GPR89C	0.7314292749044061	4.0269693463794304e-21	2.975738829301497
1609	7283	TUBG1	0.9961866446887492	4.053161407676808e-21	4.865217322036468
1610	317719	KLHL10	-1.7554277708830686	4.209527717088034e-21	-2.7870604226508497
1611	8370	HIST2H4A	1.889633626323339	4.252952600649014e-21	3.823437051935845
1612	5737	PTGFR	-2.729779847491293	4.3093104888193976e-21	2.019277486878378
1613	79633	FAT4	-1.6155591063801513	4.3291500819783685e-21	4.419781009530125
1614	7732	RNF112	-1.7536554940001519	4.421030508154208e-21	-1.0792450424979523
1615	5980	REV3L	-0.9803207557140687	4.4551916916729386e-21	5.623514390937717
1616	4940	OAS3	1.4201414668690142	4.463827502425793e-21	6.2896145082826616
1617	285671	RNF180	-1.4181330616728343	4.624160352258126e-21	3.2144179162271747
1618	80022	MYO15B	-1.3358233369140884	4.675895946435591e-21	4.496069472048711
1619	55366	LGR4	-1.563558664262103	4.679592095558856e-21	5.539551394225894
1620	55634	ZNF673	-0.6100355615237815	4.700646888789875e-21	3.7403948061441943
1621	23671	TMEFF2	-3.0252634886193346	4.719666177786817e-21	-4.297888125997297
1622	862	RUNX1T1	-1.535209311472287	4.8056550113692144e-21	2.1828851034346917
1623	347	APOD	-3.1539205635986907	4.984960432020773e-21	8.301453627318958
1624	55705	IPO9	0.5596410376251514	4.984960432020773e-21	6.801137646284354
1625	3040	HBA2	-4.132768694526542	5.094059309394383e-21	2.9677322929315286
1626	22796	COG2	0.7676839028262383	5.130895844051937e-21	5.486859110002087
1627	84173	ELMOD3	-1.3769097897422422	5.1366118734064654e-21	4.738216199026077
1628	5743	PTGS2	-2.6126776339420488	5.3307358151358284e-21	2.4895086641217747
1629	22861	NLRP1	-1.3173097588715306	5.374130779990082e-21	4.045795393383252
1630	2353	FOS	-2.606766022315467	5.4775891181200644e-21	8.42606664137136
1631	147920	IGFL2	3.358527003506837	5.480057640802411e-21	-2.1437940151068604
1632	79628	SH3TC2	-1.191772757137884	5.6173310484225046e-21	2.3467625540421078
1633	482	ATP1B2	-1.2322396090998353	5.6173310484225046e-21	2.284820618710019
1634	23731	C9orf5	-0.8180727096642357	5.7151277982616364e-21	6.938423902217201
1635	26082	DKFZP434L187	-0.7487913065309045	5.824317616106176e-21	-0.9162956067977435
1636	825	CAPN3	-1.8182985229635968	5.887558587272958e-21	2.476632977375963
1637	92659	LOC92659	1.417449790822965	5.898653315768431e-21	1.7192030071789208
1638	7965	AIMP2	0.7357327372548691	6.0563928333998955e-21	4.117638019138082
1639	118881	COMTD1	1.2216187443587678	6.119938849481357e-21	1.648515981040554
1640	4692	NDN	-1.8173983583327615	6.229267121523238e-21	4.358372090477715
1641	29945	ANAPC4	-0.4672557506208575	6.3103337781462885e-21	4.781943634202934
1642	8572	PDLIM4	-1.5250549782894205	6.318573309418266e-21	3.956766284247763
1643	527	ATP6V0C	0.8671687855809238	6.3627535261452124e-21	6.081628563422659
1644	91694	LONRF1	-0.9017607644104768	6.3719331245445395e-21	4.674614887311527
1645	255758	TCTEX1D2	1.0159256392514622	6.477285704474346e-21	2.477561965425602
1646	60598	KCNK15	2.650751497822116	6.529534070634791e-21	0.9657274421659284
1647	320	APBA1	-1.505852436171445	6.688982521173413e-21	3.3821577696268035
1648	51506	UFC1	0.77149790504998494	6.69628735200526e-21	6.860793895368226
1649	116461	TSEN15	0.7724301551589563	6.74810582976078e-21	5.036337754351384
1650	25855	BRMS1	0.7729956707315714	6.7500492215629496e-21	4.909501548049488
1651	2897	GRIK1	-3.0789236339348327	6.778784769763663e-21	-1.3174726498125549
1652	7071	KLF10	-1.1006335704444554	6.831568418814122e-21	6.817656587477184
1653	55526	DHTKD1	0.8665835364105257	6.850938592731631e-21	5.861287812781451
1654	51649	MRPS23	0.9348318561876584	6.908231618105348e-21	5.027393980447272
1655	347746	PAR-SN	-1.1384100001564732	6.927961450861079e-21	3.161294065236166
1656	23005	MAPKBP1	-0.7656960979211631	7.130681963224129e-21	4.7881894419987425
1657	286753	TUSC5	-5.755139044545816	7.313027893131906e-21	3.2148623744101577
1658	4281	MID1	-1.8183242126674235	7.369127614433667e-21	4.241081693886876
1659	27115	PDE7B	-1.4150984542544278	7.41649361605611e-21	2.6690219454312167
1660	158376	LOC158376	-2.359662680637248	7.648866478511394e-21	0.6539450757466878
1661	115286	SLC25A26	-0.516859963647877	7.684884914208502e-21	4.470450219172377
1662	9465	AKAP7	-1.076777577558183	7.830377422588812e-21	3.1837616396093518
1663	257358	LOC257358	-2.2462174279953926	7.860192909102798e-21	-2.589270253230693
1664	30835	CD209	-1.9560878427468975	7.923513039476675e-21	3.227574973157206
1665	127602	DNAH14	1.0628034040482621	8.216570593306396e-21	3.0160881985338777
1666	400830	DEFB132	-4.4009923507994575	8.259663635168831e-21	-0.08009499506027862
1667	55082	ARGLU1	-1.0613514542971834	8.378131648346518e-21	6.367161568665596
1668	6581	SLC22A3	-2.9146655980386518	8.384566340710894e-21	1.9316011146310397
1669	388284	C16orf86	-1.3272335007890204	8.399672458897e-21	0.48669449880006366
1670	2842	GPR19	1.7795956772514627	8.482080172452778e-21	-0.7032341373581346
1671	10010	TANK	-0.9132111425524984	8.591079151002408e-21	6.000316796918797
1672	2288	FKBP4	1.318538344627661	8.617447467841884e-21	7.766945731635889
1673	29965	C16orf5	-0.8635728809510954	8.707303014357098e-21	4.651424175981167
1674	79760	GEMIN7	0.6563272410752417	8.848419760821337e-21	3.469637062882057
1675	10376	TUBA1B	0.7399544441881121	8.862585120091554e-21	9.311870879764784
1676	3308	HSPA4	0.6936491471784926	8.905219991534555e-21	7.166651528304038
1677	55788	LMBRD1	-0.7007193240885274	8.91147286583933e-21	6.221057531303508
1678	221476	PI16	-4.62132005728803	8.914256162722254e-21	3.125880883251555
1679	3680	ITGA9	-1.3218946509831606	9.11412548547358e-21	3.768814476439179
1680	64506	CPEB1	-1.5632609076537023	9.130592798901402e-21	1.5177525602261026
1681	93594	WDR67	1.015341453321942	9.130592798901402e-21	3.081191706206616
1682	81569	ACTL8	4.383149998779295	9.216840867741957e-21	-4.5307356636521785
1683	54922	RASIP1	-1.5314882396778464	9.267649164641949e-21	3.8548039748700056
1684	23542	MAPK8IP2	2.337495191497866	9.541237499233143e-21	2.709500507692761
1685	51513	ETV7	1.622981045113615	1.002061016193125e-20	1.1556369686089305
1686	11031	RAB31	1.5566574109820233	1.0080741400289084e-20	6.807072651690789
1687	6397	SEC14L1	-0.7864096574295363	1.021501541648078e-20	6.673100475477737
1688	201254	STRA13	1.0643745168259542	1.0224396913204101e-20	4.051642193262779
1689	2923	PDIA3	0.8128744283089204	1.0309810045698555e-20	9.157711462709038
1690	131544	CRYBG3	-1.4772484750064105	1.042115863554675e-20	4.508659670256495
1691	1890	TYMP	1.544367786833529	1.0512749932787976e-20	5.010062177337874
1692	5156	PDGFRA	-1.3624830828318764	1.0608283554048353e-20	6.650437196918847
1693	80723	TMEM22	-1.8869962129912206	1.0671250736239746e-20	2.3547236420371376
1694	83888	FGFBP2	-4.065747532524646	1.0821633051525592e-20	-0.016825445103670497
1695	6595	SMARCA2	-0.7723628048071782	1.0836687196573375e-20	7.661210822564049
1696	6445	SGCG	-4.028919790629544	1.1112468064065206e-20	-0.22161806328944358
1697	492311	C5orf53	-0.9825684327870235	1.1126924832926898e-20	4.2092968730277365
1698	10094	ARPC3	0.7360358552965873	1.1182251075854664e-20	7.542928745216464
1699	11076	TPPP	-1.9272596218617675	1.1188350830874759e-20	3.3484184895422118
1700	53405	CLIC5	-2.0101074803656185	1.1256743508453392e-20	3.5423999676549176
1701	6632	SNRPD1	0.7423375225965226	1.1324382843654258e-20	5.258693163883037
1702	9990	SLC12A6	-0.6879221095750561	1.1382809786019904e-20	5.328842500019505
1703	3191	HNRNPL	0.37781054193220465	1.1631877834554792e-20	8.042133548265694
1704	5858	PZP	-1.3696983858524732	1.1755460360724433e-20	1.6708105850225472
1705	23015	GOLGA8A	-1.834676258426781	1.1762380160655122e-20	4.51814844658926
1706	28978	TMEM14A	0.8014115659266512	1.1764664444536051e-20	4.540333682696282
1707	285154	C2orf58	-1.6709011261188977	1.205744308752855e-20	-1.1347226851854804
1708	4582	MUC1	2.8021632015270064	1.2689776900354298e-20	7.219616356883848
1709	9871	SEC24D	0.9332149824234092	1.2702239356294966e-20	6.365595838797746
1710	3706	ITPKA	2.741375381442366	1.2706668889182613e-20	-2.370562657110808
1711	6421	SFPQ	0.54741599202061475	1.2738228848675556e-20	7.764096615510712
1712	375190	LOC375190	-0.8882112687932407	1.2793032935562194e-20	2.7202423704315635
1713	55093	WDYHV1	0.82052784693713	1.2930196798973544e-20	3.5193472734846036
1714	8434	RECK	-1.5008621993769875	1.297395893471578e-20	4.8631284854875485
1715	56986	DTWD1	-0.6672642700179034	1.3089986722180867e-20	4.5434848143384325
1716	2210	FCGR1B	1.548797573634428	1.3089986722180867e-20	1.4686478431289256
1717	1175	AP2S1	0.8260853311598624	1.315353062830342e-20	5.59854304976601
1718	50808	AK3	-0.9445795909703166	1.3165911867007743e-20	6.352226165143251
1719	1111	CHEK1	1.0436307785863628	1.3538051491776317e-20	3.3147757506496567
1720	11338	U2AF2	0.5644206852173842	1.365347140053889e-20	6.71364561520391
1721	2906	GRIN2D	1.7518789656502165	1.3732517936082916e-20	0.3393623945904069
1722	440073	IQSEC3	-2.2418612815825667	1.4020709532505125e-20	0.7062313601209405
1723	3845	KRAS	0.7114871167380009	1.4080086956850508e-20	5.917907639227604
1724	219844	HYLS1	0.8801747121279139	1.4150403714504273e-20	2.941491888339563
1725	256435	ST6GALNAC3	-1.7062577115368383	1.4497354084061512e-20	2.143873299027738
1726	8673	VAMP8	1.0166000156095394	1.4644280061884478e-20	6.330663180780185
1727	56963	RGMA	-2.051512429718341	1.481165632672719e-20	3.8768172084510537
1728	51686	OAZ3	1.3033214987193988	1.4812578485262664e-20	1.4999915875282885
1729	8365	HIST1H4H	2.799410225847444	1.4812578485262664e-20	2.0569317235524642
1730	57471	ERMN	2.265250681717786	1.4812578485262664e-20	-0.8009603537857194
1731	6597	SMARCA4	0.8047037366110876	1.4905021820686222e-20	6.803741384825573
1732	23321	TRIM2	-1.7087564615088353	1.5280076834124822e-20	5.69828322879677
1733	9472	AKAP6	-1.9323205473056582	1.5315822747432366e-20	2.6526150447205885
1734	135	ADORA2A	1.8998521308478873	1.5372137815241622e-20	2.4217753347960516
1735	80728	ARHGAP39	1.3823514003254624	1.5417570645491495e-20	3.3354960491256223
1736	26118	WSB1	-0.7880004668632677	1.5417570645491495e-20	6.371613529956713
1737	647309	LOC647309	-3.143790471593871	1.6114491654729345e-20	-5.094503916031505
1738	9331	B4GALT6	-1.263873498741815	1.6260364627602323e-20	2.3739136071450835
1739	2671	GFER	0.875827467791458	1.6416528847605027e-20	3.8580053661995373
1740	83451	ABHD11	1.1088515765033846	1.6608335119197924e-20	4.909434948675818
1741	145581	LRFN5	-2.1549704026286145	1.7002341828645982e-20	0.5671818418827843
1742	51016	FAM158A	0.949209395220949	1.7029233452011227e-20	2.4725390884047633
1743	1840	DTX1	-2.3248394584972774	1.742634686586088e-20	3.019667481314202
1744	54941	RNF125	-1.1308830404189427	1.7538689246873065e-20	4.5305307931366645
1745	5926	ARID4A	-0.6308667060418167	1.7958771121067265e-20	5.1842133071269485
1746	64761	PARP12	0.7700590492166868	1.85387845690371e-20	4.989562655852631
1747	100128288	LOC100128288	-0.7464200548846717	1.8852604644704095e-20	1.8262583048357495
1748	11016	ATF7	-0.5673574184428846	1.9185716215056694e-20	6.56149897865473
1749	26289	AK5	-3.005219372922607	1.9369236879413737e-20	3.995324107444921
1750	79641	ROGDI	1.2142218891817471	1.9432164026011744e-20	4.188648699227519
1751	221303	FAM162B	-2.1195588150436957	1.9698329832501582e-20	0.15368169822604294
1752	283383	GPR133	-2.4915125754715626	1.9886284987359887e-20	2.244770674242111
1753	55079	FEZF2	-3.3869767551377628	1.9938921224785784e-20	-5.303627256958231
1754	3491	CYR61	-1.5406172918512693	1.9996757100832918e-20	8.074840858424064
1755	84287	ZDHHC16	0.7880398737300112	2.0382327249385658e-20	4.928845181955551
1756	728819	LOC728819	-1.5836011203628408	2.0800404827317294e-20	-0.05101149564780849
1757	27101	CACYBP	0.7982359444552112	2.0908308291840484e-20	6.386847235869086
1758	100132707	LOC100132707	-0.787468558077753	2.0908308291840484e-20	2.6480888569438985
1759	257218	SHPRH	-0.8076077603525886	2.1325512794557243e-20	4.738734856817354
1760	57106	NAT14	1.2730690500227808	2.152647192707261e-20	2.7668393156911724
1761	7248	TSC1	-0.5430337864496037	2.2081071252908278e-20	5.523406252260211
1762	129642	MBOAT2	1.5941590525195029	2.2236781844007146e-20	5.025556774866994
1763	148808	MFSD4	-1.6191118020377437	2.2282364793902225e-20	2.601152023084119
1764	220108	FAM124A	-1.283114059694624	2.2486242957752255e-20	0.7426338223083548
1765	84326	C16orf13	0.9221893312453755	2.3037906748164113e-20	4.400477449685298
1766	26468	LHX6	-1.7778106744881392	2.3379558535927472e-20	2.9874530290727908
1767	135138	PACRG	-1.6473033671086836	2.371768587749954e-20	0.027149886864710492
1768	5496	PPM1G	0.624170117973239	2.378803784329523e-20	6.664765175929284
1769	79812	MMRN2	-1.7239270184483904	2.4220524678205257e-20	5.851223331808164
1770	25945	PVRL3	-1.770871713578581	2.4474657099287904e-20	2.231389792190175
1771	400120	C13orf36	-3.945750144409192	2.4529093079213997e-20	-3.3249825441669234
1772	2	A2M	-1.2968830537286795	2.488165423198596e-20	9.932271977737553
1773	8788	DLK1	-4.924268432921729	2.4943227736928888e-20	-1.6080257386713543
1774	29057	FAM156A	-0.736850731383695	2.5092019605936208e-20	4.658770139753798
1775	316	AOX1	-2.542995915550141	2.529298124325243e-20	4.090314769883254
1776	23768	FLRT2	-1.7551010363579391	2.5326132803960543e-20	4.540881424391792
1777	80034	CSRNP3	-2.286344485355665	2.5659186661333636e-20	-0.2667897683904385
1778	131096	KCNH8	-3.0968621109091976	2.5686597994543858e-20	-0.4255485609378491
1779	4005	LMO2	-1.234872122296115	2.5999590105697878e-20	4.197814437465273
1780	3164	NR4A1	-2.2128839674495757	2.604706370890015e-20	6.321030525129069
1781	51716	CES4	-3.17057622456481	2.6358211179075684e-20	-1.0903803983491536
1782	349196	LOC349196	-0.9435855473736969	2.7290584806383614e-20	3.3134494715446636
1783	401399	PRRT4	-3.430573250593864	2.763065395988631e-20	0.11267874114179958
1784	29767	TMOD2	-1.198813726432212	2.786073005866174e-20	4.642750297076925
1785	4664	NAB1	-0.9603179095272099	2.786602314433704e-20	5.866427410561704
1786	4739	NEDD9	-1.3756532556706804	2.7896591913844946e-20	6.420369415863805
1787	90381	C15orf42	1.7821132695823252	2.7915382202427867e-20	1.9155240176616568
1788	200933	FBXO45	0.7875467480828164	2.7946243874070225e-20	4.929690113143459
1789	54221	SNTG2	-2.8619091703784405	2.8000502551913365e-20	-1.237604982313898
1790	26003	GORASP2	0.5345886792449186	2.837143981348091e-20	6.860195091516707
1791	152573	SHISA3	-3.1069230811112725	2.870388509932719e-20	-1.7925703068433354
1792	6560	SLC12A4	-1.0306831229215119	2.893496291666911e-20	5.427776918412788
1793	199221	DZIP1L	-1.1963098374979768	2.90933194246948e-20	1.896022482222735
1794	26047	CNTNAP2	3.183171997147263	2.921069293365466e-20	2.5955316660774987
1795	2904	GRIN2B	-3.0674643407962177	2.9835119543599475e-20	-3.1951786270233344
1796	10865	ARID5A	-1.4391524275002598	2.983698577972189e-20	5.137753307464306
1797	8416	ANXA9	1.834985430073962	3.0075463166350296e-20	3.9274812419037057
1798	1805	DPT	-3.0469697564170515	3.016615437471803e-20	6.315791260850781
1799	4093	SMAD9	-1.5078502139147802	3.0367272596302456e-20	1.0783436865811784
1800	23546	SYNGR4	2.514578259716044	3.0540480263774725e-20	-4.084365983368545
1801	10682	EBP	0.9477646843465682	3.0753203558218127e-20	4.550951159046127
1802	55656	INTS8	0.7301504355425752	3.0805617889366447e-20	5.514049806642447
1803	415056	LOC415056	-3.3147588089112903	3.095931843074035e-20	-4.506376043292792
1804	27166	PRELID1	0.6318202827139726	3.095931843074035e-20	6.209553546080889
1805	221037	JMJD1C	-0.6928927291143422	3.1078569149995546e-20	6.6982061941527995
1806	6867	TACC1	-1.62749184334661	3.1396070256101266e-20	7.319739335070514
1807	92	ACVR2A	-0.8676320790708733	3.149330876648596e-20	4.535908381516252
1808	11230	PRAF2	0.9223405535584197	3.157432641683688e-20	4.574988917966644
1809	137868	SGCZ	-2.983479999608948	3.264527384552305e-20	-4.925734585883097
1810	6812	STXBP1	-1.2108380164344394	3.2990746548057155e-20	5.199191331966997
1811	79924	ADM2	1.4553572764217007	3.301518295977087e-20	2.768122789561618
1812	4175	MCM6	0.9080915657595395	3.30756804579445e-20	5.636853025702934
1813	51267	CLEC1A	-1.4837596621072813	3.407673057197548e-20	2.125463571755074
1814	81857	MED25	0.755946903843658	3.4291553146996456e-20	4.929750825020592
1815	148867	SLC30A7	0.6246235810857113	3.467001410623942e-20	5.558245815541473
1816	23252	OTUD3	-0.7420867808134758	3.4861987819435e-20	4.1902733504325065
1817	10181	RBM5	-0.6417966394071879	3.4861987819435e-20	6.57776300821834
1818	51451	LCMT1	0.6500007281758211	3.490293625103105e-20	5.003821474852862
1819	89958	C9orf140	2.003158988623257	3.525458895190968e-20	2.9548214519145617
1820	220	ALDH1A3	-1.9586511729398057	3.564635406473014e-20	5.2873029147111055
1821	4248	MGAT3	-2.1172965609264023	3.624171775883265e-20	2.463512233777245
1822	8843	GPR109B	-2.354944332845796	3.6249009934259244e-20	1.400277984617698
1823	83700	JAM3	-1.0766057404877267	3.6318371699196334e-20	5.350237447436413
1824	10858	CYP46A1	-0.6192731560031149	3.657127896721925e-20	1.781979160974803
1825	259173	ALS2CL	-1.2575484712336498	3.657127896721925e-20	3.2584493089269664
1826	4794	NFKBIE	0.9568056976933358	3.68224444829572e-20	3.5071341257241935
1827	200844	C3orf67	1.4742833185730384	3.685610249809474e-20	1.2069196639270805
1828	663	BNIP2	-0.7378560480039248	3.6904370496875776e-20	5.654164355287138
1829	23224	SYNE2	-0.9132930566496275	3.69904881862546e-20	7.670732566704494
1830	65244	SPATS2	0.685517407134995	3.7135837087859544e-20	5.112257663880866
1831	2306	FOXD2	1.6884072648967057	3.717980736629642e-20	0.033799623866603616
1832	9453	GGPS1	0.7108165145138499	3.733943364872691e-20	6.030476151308677
1833	654342	LOC654342	-1.0777798310338693	3.7501535705895976e-20	3.954828365097308
1834	440279	UNC13C	-2.679066200801012	3.784791742054969e-20	-2.7028936310053053
1835	64283	RGNEF	-1.1402915507552724	3.7855212025432446e-20	4.7735665903575555
1836	55274	PHF10	-0.8354877659957083	3.800418421812887e-20	6.35045152081198
1837	10945	KDELR1	0.6211099069944404	3.848626448476791e-20	7.413958064477244
1838	4222	MEOX1	-3.206882043516	3.8705092031345944e-20	2.7402183181709994
1839	113510	HELQ	-0.546209759548029	3.96499548922892e-20	3.7470714051722895
1840	80177	MYCT1	-1.6535244699678613	3.980744885045387e-20	4.172657094642873
1841	64757	MOSC1	-2.3464574352439267	3.992550341535587e-20	4.761676570379402
1842	158135	TTLL11	-0.7163454209305681	4.048135687965502e-20	1.9968081928709758
1843	3459	IFNGR1	-0.8399877984071212	4.064363357882067e-20	6.906737153532018
1844	3714	JAG2	-0.9418192491147445	4.083223433096657e-20	4.943914464525742
1845	8833	GMPS	0.80239528048826	4.159050374443899e-20	6.141199553965701
1846	5524	PPP2R4	0.7989015751567499	4.17417907527772e-20	7.160135483557871
1847	58480	RHOU	-1.6355507924135808	4.2097071801651945e-20	5.279464766734192
1848	2100	ESR2	-1.7646702245281738	4.340736437131698e-20	0.1244175328678072
1849	3039	HBA1	-4.0451595336878645	4.402126727753662e-20	2.2812314682487265
1850	221491	C6orf1	0.9205999741712003	4.4740093778233196e-20	3.759427596630324
1851	1645	AKR1C1	-3.7888362681925503	4.524065408697753e-20	4.2049214129509105
1852	266743	NPAS4	-2.707997046468906	4.598634849260354e-20	-3.392979538346543
1853	9735	KNTC1	0.9773711384459927	4.709464662742709e-20	4.457317784117973
1854	10287	RGS19	0.906666241748533	4.716638928013816e-20	3.271926753957705
1855	5984	RFC4	1.0059286165813823	4.716638928013816e-20	3.847008117730889
1856	93986	FOXP2	-2.02842276424202	4.8394355014641453e-20	0.9646399656803024
1857	675	BRCA2	1.510325685887442	4.867924713801459e-20	2.663721297524442
1858	115861	NXNL1	-2.7458976217441724	4.877869933693568e-20	-3.5358978606138183
1859	79613	TMCO7	-0.6137397612095892	4.9104473551302084e-20	3.965612403062329
1860	5587	PRKD1	-1.3677598438903609	5.0713214633452724e-20	3.3837646775398564
1861	26292	MYCBP	0.7153399507532477	5.072928349001722e-20	5.161678255341979
1862	5179	PENK	-3.8815370759814773	5.1516310850828595e-20	-0.4412263063522446
1863	5990	RFX2	-1.386132590452248	5.520184270799168e-20	3.0437051960274615
1864	10809	STARD10	1.7518018155792128	5.566178308472877e-20	6.060953406815075
1865	83596	BCL2L12	0.8951161064642965	5.627196448051878e-20	2.985017925696789
1866	8349	HIST2H2BE	1.6775477332409237	5.63265075435796e-20	5.003676105062442
1867	2012	EMP1	-1.5301562611905997	5.67216590785751e-20	8.161893407708794
1868	8702	B4GALT4	0.6013070393039933	5.73706561768444e-20	4.661425658988107
1869	92703	TMEM183A	0.6979244181780174	5.757460224408513e-20	6.506775847014007
1870	549	AUH	-0.6762866754597643	5.779805688326304e-20	4.024058493773767
1871	57407	NMRAL1	0.9293402541371993	5.78514629671869e-20	4.80317505188998
1872	200197	C1orf126	-1.1505127069513368	5.938459814290634e-20	1.7271738781472927
1873	3227	HOXC11	3.2948265791437823	5.971183035655923e-20	-0.22955783896996557
1874	53826	FXYD6	-1.3040663123214653	5.971183035655923e-20	4.909174958208379
1875	6642	SNX1	-0.7244748619808987	6.079237099621222e-20	7.412766998278495
1876	51601	LIPT1	-0.5444083046179472	6.084528504224655e-20	2.9281381033052845
1877	51256	TBC1D7	0.8014697242238759	6.10031497292134e-20	3.6528301410453077
1878	27328	PCDH11X	-0.8593223412430605	6.199838591450517e-20	1.201487841513167
1879	64223	MLST8	0.6979916739761033	6.397529445064176e-20	4.857003751366111
1880	9340	GLP2R	-3.8766253177579304	6.472513926568063e-20	-3.4330039471321117
1881	64215	DNAJC1	1.1673018207282875	6.491420797512323e-20	5.644157736938014
1882	9587	MAD2L1BP	0.5624243478764347	6.509677318082495e-20	4.2149372829622225
1883	3352	HTR1D	1.9221283736511021	6.539625734136442e-20	-1.319159713986572
1884	1473	CST5	4.628916703767538	6.576718333975968e-20	-4.5860613317585734
1885	51726	DNAJB11	0.7390560602387649	6.594412803690008e-20	5.728622203211047
1886	203068	TUBB	0.7050351421866811	6.627631207858968e-20	9.559307140695674
1887	8480	RAE1	0.7916137283952092	6.685111431209861e-20	5.161386360748646
1888	80020	FOXRED2	0.7962941827382626	6.731406550137316e-20	5.224896770841979
1889	7691	ZNF132	-0.9742722676601034	6.770657456052555e-20	2.429993040787534
1890	92745	SLC38A5	1.7200098704175348	6.787020066638839e-20	1.9179525069929333
1891	399909	PCNXL3	0.6278832827379017	6.793727863346288e-20	5.788222902363898
1892	151393	FAM82A1	-0.8008469316697746	6.793727863346288e-20	2.387728334431229
1893	5745	PTH1R	-2.358874615600275	6.915901719987955e-20	1.3003221010848474
1894	57018	CCNL1	-0.8859619064635851	6.9891658529488e-20	6.142827369243878
1895	286077	FAM83H	1.7239824486247708	7.01983706635186e-20	5.862655152358327
1896	408	ARRB1	-1.0914330189780808	7.021053434546274e-20	5.184966615162197
1897	3909	LAMA3	-2.417546957337204	7.047150533252786e-20	6.091596097579073
1898	63973	NEUROG2	-2.7648347873593613	7.070790085350234e-20	-1.7451929311545966
1899	84837	C14orf128	-1.3524338818082766	7.226185034742692e-20	1.5851242406769042
1900	845	CASQ2	-2.854910034762469	7.30226424699135e-20	1.654922042875127
1901	343450	KCNT2	-1.46755089473136	7.43776323044118e-20	0.17410824671967398
1902	162515	SLC16A11	-2.1978256514270185	7.466817387390823e-20	-0.661181100206957
1903	222696	ZSCAN23	-1.799855409005439	7.530918490044193e-20	0.5505975014854607
1904	100132417	FCGR1C	1.6346422765371311	7.614464493576258e-20	0.24821300364881763
1905	126353	C19orf21	3.09201383105597	7.621070534818039e-20	2.5000430414905943
1906	257000	PLAC2	2.0442342401692852	7.633965997546049e-20	2.708931162327028
1907	1770	DNAH9	-2.3430583183155598	7.741546317933623e-20	-0.32658996756372544
1908	388939	C2orf71	-2.888260356344637	7.744917513737626e-20	-3.2306998110157656
1909	151306	GPBAR1	-2.712284303364956	7.754423243535079e-20	-0.2525672606259684
1910	10016	PDCD6	0.5591736530793154	7.797867396488386e-20	6.273623198673067
1911	5140	PDE3B	-2.944766922485876	7.970280891797414e-20	4.156733782721486
1912	84502	JPH4	-1.4660271687673034	8.110615975080755e-20	-0.2850668498050303
1913	5716	PSMD10	0.5634655943576957	8.134175006894917e-20	5.589737336607751
1914	158399	ZNF483	-0.79920112215656	8.216610825258789e-20	2.302920935244769
1915	606293	KLKP1	2.9633699208370095	8.318753545145518e-20	-3.8100750670555215
1916	10413	YAP1	-0.9924810668070535	8.363759473591714e-20	7.51517134577382
1917	6414	SEPP1	-1.6362329353516596	8.541726188608076e-20	8.693913771306674
1918	57664	PLEKHA4	-1.4498481842674555	8.544258258426934e-20	4.758333663699271
1919	4500	MT1L	-1.8993701269578993	8.553581566246727e-20	0.6397511103153746
1920	57592	ZNF687	0.8288836366392167	8.613300465925741e-20	5.445988678997944
1921	55048	VPS37C	0.7132419022485222	8.742741957564308e-20	5.153186029898735
1922	6038	RNASE4	-1.4666953551131	8.762674863627498e-20	6.416098806035682
1923	51114	ZDHHC9	0.7090584935586519	8.762674863627498e-20	5.877066974577098
1924	9315	C5orf13	1.2141923465118138	8.784626017529968e-20	5.764559703005107
1925	126321	C19orf28	0.7814961555095795	8.824464320921588e-20	4.896073948076264
1926	153830	RNF145	-1.1547414767909927	8.88736365021761e-20	5.9987692422851175
1927	6335	SCN9A	-2.089364688847549	8.919448328587078e-20	1.0015111384494955
1928	8208	CHAF1B	1.2719723993934495	9.017961891962703e-20	3.500020553862245
1929	155435	RBM33	-0.5237150513406359	9.096013796023466e-20	5.581721637815261
1930	54058	C21orf58	1.0921088983723926	9.268087305279722e-20	1.8111684008030926
1931	84981	C17orf91	-1.4400472094616192	9.458979054220513e-20	3.3938164824227783
1932	10398	MYL9	-1.5372109271224508	9.528929316052638e-20	8.185816142968326
1933	401093	LOC401093	-1.6560215508502532	9.65079294070795e-20	2.6915436483648
1934	23057	NMNAT2	-2.469527431073879	9.676866188636265e-20	2.3834206467101255
1935	3945	LDHB	-1.720780707846245	9.722848759787357e-20	7.6508203004981095
1936	60385	TSKS	-2.2015072214197304	9.741631445983617e-20	-2.8623169961339943
1937	4601	MXI1	-1.0088499461558496	9.802574968685495e-20	6.080430362619672
1938	6645	SNTB2	-0.8343656073918188	9.916584534638791e-20	5.825209683534036
1939	124093	CCDC78	2.6822180960970887	1.0037933098021953e-19	-0.21296722814605262
1940	4297	MLL	-0.7108310358767589	1.0073305008952403e-19	6.905920396219478
1941	494514	C18orf56	1.816646688066932	1.0092681485021186e-19	-1.3263821459286376
1942	80205	CHD9	-0.8787919451833583	1.0189346600173815e-19	6.259447997594777
1943	9638	FEZ1	-1.3357828084222523	1.0268859110338456e-19	3.0947611170890412
1944	7036	TFR2	1.4652032621311015	1.0364917730085901e-19	0.6282846004498891
1945	389705	LOC389705	-1.4758815703916175	1.043004707951869e-19	-1.110511900732528
1946	10979	FERMT2	-1.5542944404717616	1.0440771096716864e-19	6.538826203695974
1947	8910	SGCE	-1.4285161238647448	1.0641752830152534e-19	5.338135498468723
1948	285668	FLJ37543	-0.7758514986454937	1.0856567499957464e-19	-0.29914113237610274
1949	55627	SMPD4	0.48156128056956077	1.087910560121565e-19	6.195967706969566
1950	84933	C8orf76	0.8315903161259415	1.107422563088166e-19	4.184161303805965
1951	4826	NNAT	-3.535237076017339	1.1075479798201342e-19	1.2686842488735457
1952	58503	PROL1	-5.362755093077825	1.1104744180820307e-19	-1.1606508377713858
1953	10659	CELF2	-1.8370494580104249	1.1185769111743347e-19	5.7324830687147506
1954	80206	FHOD3	-1.5157900398704198	1.1480358018810784e-19	4.08178932866281
1955	10712	FAM189B	0.8605799969407643	1.169832870128967e-19	4.923519443941033
1956	389840	MAP3K15	-0.5805837417501674	1.170356325035444e-19	1.883311112784722
1957	57130	ATP13A1	0.7002917840412909	1.2066852047270602e-19	5.73055497717765
1958	4855	NOTCH4	-1.3756096807535103	1.2253875430600363e-19	5.097105720644908
1959	10606	PAICS	0.8998443792196535	1.225767330438747e-19	7.109801833913371
1960	284440	LOC284440	-0.7054266105931578	1.22696140357417e-19	2.8860875088874516
1961	125875	CLDND2	-2.2598065154464964	1.2316139595126557e-19	-1.893000165802769
1962	85329	LGALS12	-4.310837030975367	1.2323908759824385e-19	1.9787612012725946
1963	55924	C1orf183	-1.3360926518848681	1.2378344947526206e-19	1.7580085485644523
1964	375061	FAM89A	-2.486065617036859	1.248119484302877e-19	3.201868257526732
1965	9246	UBE2L6	0.9960281857149649	1.280577060567075e-19	6.241511941759542
1966	9093	DNAJA3	0.649849138989906	1.3058273269636727e-19	5.699094491931429
1967	1181	CLCN2	1.0340574339941624	1.32072102345426e-19	2.127882927982337
1968	58497	PRUNE	0.7046130115363949	1.324417987707596e-19	5.715327979907162
1969	91624	NEXN	-1.3698211748235722	1.3268670995473245e-19	4.4129029582052715
1970	147372	CCBE1	-1.36526470537055	1.3436338263220925e-19	1.1982577346757333
1971	653643	GOLGA6D	-1.2636751777714152	1.3526276280921458e-19	-1.852488625163405
1972	54919	HEATR2	0.6392505439633389	1.3529428456240933e-19	4.930486151669408
1973	440270	GOLGA8B	-1.6479228526871335	1.3685804621465726e-19	5.154989835627488
1974	283989	TSEN54	0.9344471209583848	1.4053029663208904e-19	4.1312219655061755
1975	149986	LSM14B	0.6918117702276457	1.4267770690682113e-19	5.507520047094429
1976	11279	KLF8	-1.1550901497524468	1.4374840387008288e-19	4.2560490240792666
1977	401498	TMEM215	3.519285686614473	1.4462899454525986e-19	-3.89364541955898
1978	139411	PTCHD1	-3.248240900456008	1.4537205377634834e-19	0.8173356583254677
1979	9194	SLC16A7	-2.778311362934501	1.4584941585381164e-19	1.8894987124962053
1980	57402	S100A14	2.4638035673987377	1.478490579503181e-19	5.580414255168133
1981	84769	MPV17L2	0.7856148582789653	1.5047342203876232e-19	3.3723879301108903
1982	7957	EPM2A	-1.0428698800991671	1.5395273419471548e-19	3.323071013916151
1983	57826	RAP2C	0.9216789829889119	1.5556263910643032e-19	5.591696816658267
1984	8644	AKR1C3	-2.3128403204271293	1.563782499231985e-19	5.144001978595995
1985	5475	PPEF1	3.069992914121655	1.574709437962963e-19	-0.2988505626547903
1986	100240735	LOC100240735	-1.3903664991460427	1.574709437962963e-19	-0.520820094462621
1987	84935	C13orf33	-2.3389856883161753	1.6066700296902713e-19	3.7048658636708836
1988	730112	FAM166B	-2.1767835779667992	1.614653005174325e-19	-0.5019814086351955
1989	9939	RBM8A	0.5791741250443925	1.6241594031450717e-19	6.686636915961318
1990	5034	P4HB	0.8043537678526458	1.677902306124673e-19	9.427426120178175
1991	6291	SAA4	-3.1347883992834835	1.7145866230697273e-19	-0.4513945395543872
1992	25878	MXRA5	1.283609156169625	1.716608286689215e-19	8.085823847263372
1993	23302	WSCD1	-1.9398280893728947	1.716608286689215e-19	1.5824537354547652
1994	79005	SCNM1	0.7505977322090377	1.7206288739577573e-19	4.352927757098686
1995	93649	MYOCD	-2.4649534653308622	1.7350422092014922e-19	-0.13995707315734354
1996	401491	FLJ35024	-1.3427880880014877	1.7474079540561162e-19	0.8325780570479597
1997	1155	TBCB	0.7468852130468697	1.7633014197982712e-19	5.119029434815303
1998	112483	SAT2	-0.7969220657776392	1.7735439304103401e-19	4.798093255210465
1999	8424	BBOX1	-3.276446642000397	1.8239234772733393e-19	2.2279487466535426
[truncated: 15,933 more rows]
