# Supplementary material for: Topconfects: a package for confident effect sizes in differential expression analysis provides a more biologically useful ranked gene list
Source: Genome Biol. 2019 Mar 28;20:67. doi: 10.1186/s13059-019-1674-7 (PMC6437914; doi:10.1186/s13059-019-1674-7)
Supplement: Supplementary file 4 — Confect ranking of breast cancer dataset with 10 patients. Confect ranking using data only from 10 randomly selected patients. (CSV 1053 kb) [file 13059_2019_1674_MOESM4_ESM.csv]

Rank	Entrez Gene ID	Symbol	Log2 Fold Change	Confect	Average Log2 RPM
1	4320	MMP11	6.734096513808451	2.04	5.466278674896801
2	283867	LOC283867	5.022118392663224	2.02	-2.277796758184334
3	1311	COMP	5.52589931612243	2.02	3.8054835375074343
4	1301	COL11A1	5.283232617107718	2.02	4.454355691877324
5	1300	COL10A1	6.821876111576884	2.02	3.41533999230761
6	196051	PPAPDC1A	5.83898186454797	1.94	-0.15498373996244946
7	6422	SFRP1	-3.8904835601477674	-1.94	8.25260509634712
8	23336	SYNM	-4.022066631266005	-1.94	7.171733145696933
9	4322	MMP13	6.161842892648052	1.94	0.003889705312138725
10	3131	HLF	-3.3326853419940505	-1.94	4.476344054900579
11	10218	ANGPTL7	-5.658327708617978	-1.94	-0.4245359830935775
12	8840	WISP1	4.420367082576558	1.84	2.216300350061246
13	139411	PTCHD1	-4.2016018432326305	-1.83	0.521071945876591
14	8336	HIST1H2AM	5.010396737647605	1.82	-3.062559340839953
15	5596	MAPK4	-3.7407354411130407	-1.82	-0.011160678289016837
16	9378	NRXN1	-4.049491997706364	-1.82	0.09353833062566742
17	1756	DMD	-3.3018654716110385	-1.82	5.286865331673258
18	6356	CCL11	4.133454019361389	1.82	-1.5742349095526396
19	58503	PROL1	-6.685195901333054	-1.82	0.08354369067904933
20	4915	NTRK2	-3.7485067020454976	-1.82	6.848879367133412
21	84264	HAGHL	3.600652497337507	1.82	1.0907199424957272
22	633	BGN	3.291286154693378	1.8	8.278350021483485
23	8357	HIST1H3H	3.9179694384073316	1.8	-1.5995740869360382
24	10761	PLAC1	5.305815747844773	1.8	-2.613354619157313
25	135886	WBSCR28	4.4618312836029705	1.8	-3.7624054902889754
26	10752	CHL1	-3.5202153687646156	-1.8	4.274827260861931
27	9088	PKMYT1	3.821935122126851	1.79	2.4880433632054206
28	3773	KCNJ16	-5.914859236746212	-1.78	-0.31577508348957206
29	11197	WIF1	-5.228227171907172	-1.78	1.0331017242985445
30	11096	ADAMTS5	-3.0340340876340526	-1.77	5.206796595329035
31	4751	NEK2	3.750685729463598	1.69	2.942921914188754
32	7704	ZBTB16	-2.782069830173831	-1.69	3.440245550088479
33	6343	SCT	4.63411672435959	1.69	-3.6237030022805627
34	3624	INHBA	3.7308525149680483	1.69	2.4417954578900716
35	114904	C1QTNF6	2.6689878682081796	1.69	4.670469199059936
36	5021	OXTR	-5.0926786799087775	-1.67	5.080686377334719
37	60495	HPSE2	-3.814000861945883	-1.67	-0.09073423230768367
38	8708	B3GALT1	-4.937285984438631	-1.6600000000000001	-2.4781918434170436
39	148113	CILP2	3.588389467652064	1.6600000000000001	2.090309754752632
40	3400	ID4	-2.89637401777572	-1.6600000000000001	4.832824262056545
41	2706	GJB2	4.363772828768661	1.6500000000000001	3.377317474670714
42	1833	EPYC	5.537452432672079	1.6400000000000001	-2.233292999898885
43	1472	CST4	6.345987334250167	1.6400000000000001	-3.1367065494322106
44	2920	CXCL2	-4.239204651636038	-1.6400000000000001	2.307439141225901
45	4147	MATN2	-2.9776213612918725	-1.6300000000000001	6.211919199560613
46	6376	CX3CL1	-2.863972840756761	-1.6300000000000001	6.89304424960878
47	84281	C2orf88	-3.197770169797409	-1.6	2.7455090497819
48	1448	CSN3	-6.978497842961443	-1.6	-2.242073043490992
49	9768	KIAA0101	3.0569304754817934	1.6	2.8644566529022004
50	22974	TPX2	3.4018790822362757	1.58	4.295018165230184
51	51050	PI15	-3.9119834956561226	-1.58	4.194030802666454
52	8351	HIST1H3D	4.963640840534401	1.58	-1.4759594732438606
53	11082	ESM1	2.9814552520693667	1.58	1.600858575795324
54	3906	LALBA	-9.147403228621338	-1.58	-3.551180110525422
55	283208	P4HA3	3.4732860084522836	1.58	1.850349441966376
56	1804	DPP6	-3.8258930753937257	-1.58	-0.6180748413165347
57	256691	MAMDC2	-3.104924536894833	-1.56	3.9813497028873464
58	25769	SLC24A2	5.502094780977498	1.54	-2.9396472256516764
59	6326	SCN2A	-3.749432393642143	-1.54	1.281981234839005
60	8348	HIST1H2BO	4.145461745387183	1.54	-3.861791770512258
61	5999	RGS4	3.3800522080323283	1.54	2.666797789597106
62	254263	CNIH2	3.3505772452460114	1.53	0.24369113310491913
63	5212	VIT	-3.6162694366482144	-1.52	2.61499451780448
64	29089	UBE2T	3.115174946391437	1.52	2.810639486922252
65	2563	GABRD	3.762301714062144	1.52	-0.0034921894036845148
66	80309	SPHKAP	-5.391636111501515	-1.51	-1.8790592268268749
67	9481	SLC25A27	-3.426252155186931	-1.51	1.832971249068206
68	90293	KLHL13	-3.20143491729231	-1.5	3.998586071798082
69	995	CDC25C	3.5937948445024435	1.5	0.3897997078330766
70	983	CDK1	3.634231992954248	1.5	3.9056007490406186
71	2893	GRIA4	-4.073151234769196	-1.49	1.5299846863911863
72	83540	NUF2	3.6700484567870166	1.49	1.9527160309028755
73	89869	PLCZ1	-3.9360135647334404	-1.48	-4.063386689413094
74	140766	ADAMTS14	3.2222134870728736	1.48	0.8565905647651113
75	84417	C2orf40	-3.8863801109360505	-1.47	2.666913107539487
76	332	BIRC5	3.74622356981274	1.46	2.7598625864947306
77	7083	TK1	3.1630163688321367	1.46	4.2147324244597675
78	1469	CST1	7.484663795332518	1.45	-1.0355620669925898
79	441509	GLRA4	-4.33751075129708	-1.45	-3.4726352268591545
80	286133	SCARA5	-5.065080974231816	-1.45	2.955306625425855
81	57484	RNF150	-3.04234276114316	-1.45	2.2675945577652445
82	2335	FN1	3.684482021627772	1.45	10.414643741433192
83	10349	ABCA10	-2.8941679294091385	-1.44	2.1757938325920323
84	11065	UBE2C	4.036361527462319	1.44	2.9601118944819778
85	22802	CLCA4	-3.68788319109059	-1.44	-0.1750560064916208
86	55143	CDCA8	2.842453538249431	1.44	2.695777743128975
87	24141	C20orf103	3.3898009879120954	1.44	2.3136659161456703
88	347088	GPR144	-5.314350072850891	-1.42	-1.8051878490575128
89	55723	ASF1B	3.5506031413673367	1.42	3.313884535811894
90	54886	LPPR1	-3.8167793006438	-1.42	-0.4695909007271464
91	51302	CYP39A1	-2.879111422663196	-1.41	1.778695827027511
92	6328	SCN3A	-3.0256935836377377	-1.41	0.8343026914802804
93	4319	MMP10	3.7570519441102634	1.4000000000000001	-0.4612081615183812
94	55083	KIF26B	3.1555559941790197	1.4000000000000001	2.5680586746883396
95	60676	PAPPA2	-3.5290711272018407	-1.3900000000000001	-1.3821507194318388
96	5325	PLAGL1	-2.2085463021714684	-1.3900000000000001	4.127417782836839
97	1638	DCT	-4.215384772209435	-1.3900000000000001	-2.6608795065107396
98	4306	NR3C2	-2.712070075461452	-1.3900000000000001	3.719896829767288
99	150572	SMYD1	-5.108126881045334	-1.3900000000000001	1.0227719756288987
100	3833	KIFC1	3.0893500890070618	1.3900000000000001	3.239619652438629
101	10562	OLFM4	-4.306393671973221	-1.3900000000000001	2.23206200055212
102	728264	LOC728264	-2.8569360277388247	-1.3900000000000001	4.698329674492241
103	3381	IBSP	5.944493892750905	1.3800000000000001	-3.081777746037137
104	131177	FAM3D	-3.7465333643034895	-1.3800000000000001	0.39187400267432665
105	93661	CAPZA3	-3.769082040043877	-1.3800000000000001	-3.180368258474416
106	667	DST	-2.7029046933674845	-1.37	8.756293617596729
107	2670	GFAP	-3.3251904515097173	-1.37	0.8357483377605023
108	10112	KIF20A	3.6215128627373496	1.37	2.8368147635968084
109	4629	MYH11	-3.1960905329765255	-1.36	7.622782239137946
110	150771	ITPRIPL1	-2.571563371031883	-1.36	1.2664018674212616
111	5137	PDE1C	-3.498174266992923	-1.36	1.4424525622582065
112	8788	DLK1	-4.79916904838914	-1.35	-0.4912064119683571
113	10403	NDC80	3.550976510617275	1.35	2.2481215123424207
114	5347	PLK1	3.4375014471540677	1.35	2.6540066927223545
115	9671	WSCD2	-3.3618246807913357	-1.35	0.16005364420477344
116	9232	PTTG1	3.2628119673796836	1.35	2.7245827752567298
117	55079	FEZF2	-4.0746535582913825	-1.35	-4.525573175416373
118	7754	ZNF204P	-2.7713969281394757	-1.34	2.99438291268615
119	6999	TDO2	4.128297347736577	1.34	-1.1085617476801601
120	83539	CHST9	-3.4535428130748027	-1.34	2.104455667537862
121	285313	IGSF10	-2.79143877381239	-1.34	3.885448116489374
122	51203	NUSAP1	3.332375341110362	1.33	3.9566270649684956
123	3202	HOXA5	-2.602211554935207	-1.33	2.3239959556285394
124	8337	HIST2H2AA3	2.924633874073347	1.33	4.018266960763671
125	25891	PAMR1	-3.0271808479553877	-1.33	4.1656165710712925
126	24137	KIF4A	3.8313478616690526	1.33	2.6556189488348227
127	29128	UHRF1	3.486366587438634	1.33	3.625128150501954
128	285016	FAM150B	-3.6917348453432153	-1.33	-0.6010475577782913
129	1033	CDKN3	3.1948589822400555	1.33	1.659545791846809
130	57447	NDRG2	-2.6503883163968096	-1.33	7.261452205920636
131	9951	HS3ST4	-4.528323274156394	-1.32	-0.75934921216492135
132	85480	TSLP	-3.24497452662906	-1.32	0.2026501661882776
133	4311	MME	-2.8784548875783846	-1.32	6.5742911362183065
134	2254	FGF9	-3.3509067860374575	-1.32	-1.9394297078035871
135	8475	EPR1	3.797745686755583	1.31	0.2415293296316321
136	8630	HSD17B6	3.262718667653624	1.3	0.5953773095597791
137	8355	HIST1H3G	3.498549863885976	1.3	-3.9516945869229296
138	85366	MYLK2	3.314699724810892	1.3	-3.598295835690434
139	10253	SPRY2	-2.1938334326239253	-1.3	4.900915518987874
140	26212	OR2B6	4.55111437035081	1.3	-4.816783817438419
141	131578	LRRC15	4.550099716177502	1.3	4.39767984662053
142	55165	CEP55	3.4155778390916254	1.3	2.660244175383201
143	339855	KY	-4.123867382891185	-1.3	0.4294606512427287
144	84668	FAM126A	-2.077167777603518	-1.3	5.0345816999657576
145	114787	GPRIN1	2.936039936199747	1.3	1.7427368902033744
146	126353	C19orf21	3.608383953511988	1.3	3.2026527484662406
147	113130	CDCA5	2.858776868382462	1.3	2.997752616238266
148	23461	ABCA5	-2.2752140326479964	-1.3	4.716631073998469
149	25928	SOSTDC1	-3.6140044609260373	-1.29	1.9494717246608957
150	6327	SCN2B	-2.605510522283417	-1.29	1.7354546022707913
151	79570	NKAIN1	4.678057762752375	1.28	2.1065865931627976
152	3199	HOXA2	-2.885036282323319	-1.28	-0.09485389515018926
153	9737	GPRASP1	-2.4012763645219066	-1.28	3.662352710149342
154	10460	TACC3	2.381412542063453	1.28	4.140384956750118
155	28999	KLF15	-3.1704231910488025	-1.28	2.5837039506130557
156	4661	MYT1	3.233419258578598	1.27	-1.9665629488404608
157	100131897	FAM196B	-4.128706049869936	-1.27	0.9644020363980413
158	629	CFB	3.004341912468566	1.27	7.804917573915028
159	8343	HIST1H2BF	3.5841468710074813	1.27	-3.8546787462363996
160	64805	P2RY12	-3.059508403364755	-1.27	0.7278055686009954
161	9542	NRG2	-3.0040533236813416	-1.27	0.9253522587869705
162	114818	KLHL29	-2.5722983262657833	-1.27	3.3635328627685674
163	3698	ITIH2	-4.263888639935125	-1.27	-0.541574395776175
164	11004	KIF2C	3.0834577396268164	1.27	2.8344236693420206
165	116135	LRRC3B	-3.8142195471943237	-1.27	-1.7291397494798075
166	11131	CAPN11	-2.6899384826556454	-1.26	1.2336871826956686
167	119385	AGAP11	-2.6375457060469665	-1.26	1.8103033090001621
168	6263	RYR3	-3.3814253761798247	-1.26	1.2005491182605992
169	2277	FIGF	-4.090172297240591	-1.26	2.112094768352032
170	260434	PYDC1	4.328071597190414	1.25	-1.1829693078271815
171	478	ATP1A3	3.1469973974422016	1.25	-0.2895828960020467
172	699	BUB1	3.2985268252729987	1.25	2.8817847948288335
173	1447	CSN2	-9.262101687924353	-1.25	-4.70311560047951
174	80178	C16orf59	2.6401136505092944	1.25	1.3191562503559247
175	4318	MMP9	4.129772569928325	1.25	4.015702612066895
176	118611	C10orf90	-3.730233203631625	-1.25	0.11255424476742826
177	91133	L3MBTL4	-2.3126653919370557	-1.25	2.201499946384115
178	3977	LIFR	-2.3774036920470647	-1.25	6.524345536298587
179	60598	KCNK15	3.8327994336538054	1.24	1.5520315779090201
180	27199	OXGR1	-3.9466313425152477	-1.24	-0.6313164446577676
181	147841	SPC24	3.34477094866995	1.24	-1.039721061775679
182	23562	CLDN14	3.5983343342699774	1.24	-2.8304199578931803
183	128239	IQGAP3	3.7369541534163333	1.23	3.0098766131371484
184	1828	DSG1	-4.294988939518272	-1.23	0.1579208544946029
185	891	CCNB1	2.4681757961534743	1.22	4.337466592507736
186	3161	HMMR	3.247309530661261	1.22	2.244631108397024
187	6373	CXCL11	3.601585907844788	1.22	1.318896759406219
188	79937	CNTNAP3	-3.3568157242664602	-1.22	2.420382325441828
189	2247	FGF2	-3.019993285614301	-1.22	4.386974585177873
190	1289	COL5A1	2.7889971522330628	1.22	7.91850360927539
191	10631	POSTN	2.2091746283616684	1.21	9.477617220660635
192	5624	PROC	2.9714317434308266	1.21	-2.407569720494943
193	55974	RAG1AP1	1.8561416379917357	1.21	5.656494175816426
194	5348	FXYD1	-3.251352004782852	-1.21	2.7576151057756473
195	6790	AURKA	2.8857486177835994	1.21	2.884745120690918
196	54997	TESC	-2.5556271481901636	-1.2	1.6146286649954484
197	2047	EPHB1	-2.8962561657230688	-1.2	2.558022958736973
198	101	ADAM8	2.758067933971529	1.2	3.003706860393275
199	79645	EFCAB1	-2.936568186826231	-1.2	0.13662809421671127
200	3017	HIST1H2BD	2.7330170935127365	1.2	3.6234767883787913
201	84441	MAML2	-2.285249205416172	-1.2	5.009069678226897
202	2305	FOXM1	3.0460976436029066	1.19	3.6628312523425226
203	1277	COL1A1	3.6507122540869776	1.19	11.144956548110146
204	10437	IFI30	2.2568674493639285	1.19	5.378560992045729
205	859	CAV3	-3.665064520273499	-1.19	-4.6058085618467475
206	8784	TNFRSF18	3.044564709533825	1.18	0.942007300543399
207	9133	CCNB2	3.148248612546606	1.18	2.7343585890597217
208	4781	NFIB	-2.527959095401362	-1.18	7.223756039482555
209	1164	CKS2	2.3224242337916268	1.18	3.688581342662448
210	9787	DLGAP5	3.469000238544204	1.18	2.308001005051214
211	388697	HRNR	-3.1025374168439304	-1.18	-1.3480512482210454
212	389432	SAMD5	-2.9425348876798276	-1.18	3.7956144066553144
213	6241	RRM2	3.7260010772013974	1.18	4.171395298361783
214	722	C4BPA	-3.8223687347717443	-1.18	-1.1498955211194006
215	115908	CTHRC1	3.53585114086323	1.18	4.98789201611395
216	7153	TOP2A	3.437220725661011	1.18	5.142812550264536
217	26050	SLITRK5	-3.281764614533449	-1.18	-0.7902782665865866
218	83461	CDCA3	3.0235791814771975	1.18	1.8582650793831386
219	64344	HIF3A	-2.6452120946056716	-1.18	2.1594757450520685
220	5475	PPEF1	3.766928404439698	1.18	-0.6743698540871714
221	222950	C7orf51	-2.5075404146237164	-1.18	-0.8678914583618736
222	10615	SPAG5	2.6037072137097264	1.18	3.516327479171066
223	10144	FAM13A	-2.3107139862114625	-1.18	5.53565314723855
224	5187	PER1	-1.9933702368548454	-1.18	6.352498420821556
225	6121	RPE65	-3.1663544426045527	-1.17	-3.5639996351717222
226	5649	RELN	-3.4074775717905417	-1.17	2.2956965024674005
227	9148	NEURL	3.9181168944804714	1.17	1.0873146194075978
228	1917	EEF1A2	3.960720360314899	1.17	3.662413576671887
229	1290	COL5A2	2.766495240302848	1.17	8.085485371632972
230	2824	GPM6B	-2.501814435287701	-1.17	4.248438871770972
231	79192	IRX1	-3.116819951850083	-1.16	3.0846995461422453
232	1063	CENPF	3.244591508684971	1.16	5.060633628044491
233	54443	ANLN	3.5405789657348548	1.16	3.5608613814352807
234	4605	MYBL2	3.670107756813279	1.16	3.4304683847057675
235	65987	KCTD14	-2.8806161745597096	-1.16	2.9198011302907947
236	128553	TSHZ2	-2.252733709523706	-1.16	3.785165881597015
237	4237	MFAP2	2.6039113233250157	1.16	4.479445103034217
238	286097	EFHA2	-2.312857313417411	-1.16	1.6167514161226952
239	23542	MAPK8IP2	2.279101814874486	1.16	3.1466046145812685
240	8728	ADAM19	2.106335646418544	1.1500000000000001	3.4366864935826364
241	701	BUB1B	2.92763417947459	1.1400000000000001	2.6989509911908107
242	8365	HIST1H4H	3.5934578277536358	1.1400000000000001	1.8983291179785788
243	5063	PAK3	-3.136489048088789	-1.1400000000000001	0.2723674378477722
244	399668	NCRNA00086	-2.7328418327061272	-1.1400000000000001	1.748456387843139
245	54546	RNF186	-3.9637986004887384	-1.1400000000000001	-1.7606138036997272
246	658	BMPR1B	3.8251835003769608	1.1400000000000001	3.9500417933421166
247	653	BMP5	-3.631768966692469	-1.1400000000000001	-0.5093085898113631
248	2620	GAS2	-2.454730651562284	-1.1400000000000001	-0.06312847258431509
249	5806	PTX3	-2.4268960411593623	-1.1400000000000001	1.5865270109806568
250	55872	PBK	3.368116299569679	1.1300000000000001	1.7098916038003527
251	353500	BMP8A	2.2342483995049087	1.1300000000000001	2.638119484999767
252	9123	SLC16A3	2.407624489906126	1.1300000000000001	3.523482132901813
253	284578	LOC284578	-2.585947066823013	-1.1300000000000001	-0.014056359449274268
254	3706	ITPKA	4.023444482543433	1.12	-1.7968358648240441
255	130733	TMEM178	-2.4665992028033084	-1.12	1.587906029264053
256	63973	NEUROG2	-3.0346137272268803	-1.12	-1.5266150165483197
257	4312	MMP1	5.384895518252423	1.12	0.20647951675469167
258	3200	HOXA3	-2.1285940769310665	-1.12	2.103277786252297
259	2246	FGF1	-2.196572529249075	-1.11	4.840049881310305
260	9833	MELK	2.7193548532986984	1.11	2.626019775686266
261	84457	PHYHIPL	-2.1431230380876864	-1.11	0.9994450772212646
262	4660	PPP1R12B	-2.026774623558298	-1.11	6.44674100954241
263	8436	SDPR	-3.175071525123159	-1.1	5.277327454902717
264	79733	E2F8	3.4870842991713973	1.1	0.7140519484998878
265	8838	WISP3	-2.76983538280429	-1.1	-1.1090231530509136
266	1446	CSN1S1	-7.114355265175524	-1.1	-0.5099257763429874
267	9636	ISG15	3.9058005735839894	1.1	4.621935123881537
268	10024	TROAP	3.335555581461158	1.1	1.5861171023223664
269	653190	ABCC6P1	-3.1220356534082825	-1.1	-1.837060167240721
270	10810	WASF3	-2.500818117459794	-1.1	3.9467952214607243
271	3953	LEPR	-2.454755766398584	-1.1	4.855478144732059
272	11130	ZWINT	2.728094963593404	1.1	4.111053452668214
273	5354	PLP1	-2.9667471411957087	-1.1	1.4395509494191614
274	259266	ASPM	3.512566581189551	1.1	2.755174640863646
275	3201	HOXA4	-2.133640423528676	-1.1	1.7190198345591732
276	2262	GPC5	-3.286491519149711	-1.1	-3.7367896498487267
277	57167	SALL4	2.6302956652700984	1.1	-1.0697171806822177
278	991	CDC20	2.73543135044809	1.1	3.552560574038268
279	55137	FIGN	-2.59346962963187	-1.1	0.8214205614572966
280	54478	FAM64A	2.985690490959628	1.1	0.9437001600986955
281	4887	NPY2R	-4.7752533518180025	-1.09	0.23933717623657538
282	3627	CXCL10	3.107680329125785	1.09	3.2983015111439373
283	3013	HIST1H2AD	3.982940567735823	1.09	-3.4890760255447297
284	9	NAT1	4.0543979441281195	1.09	4.887312243718539
285	5288	PIK3C2G	-4.0429425020816865	-1.09	2.023996686831112
286	2196	FAT2	-3.0690643018938566	-1.09	4.045644166204242
287	94032	CAMK2N2	3.1193494667415376	1.09	-1.29288056707198
288	1800	DPEP1	3.107335313587965	1.09	-1.4011507371236394
289	388815	C21orf34	-2.1397397828062474	-1.08	2.109941591587709
290	51512	GTSE1	2.7971892755462773	1.08	2.0778666369829253
291	116028	C16orf75	2.642177174169091	1.08	2.722089892414278
292	84249	PSD2	-3.0109283489170164	-1.07	-0.39614331473931974
293	6278	S100A7	5.0836619876935885	1.07	-0.919559947288226
294	4283	CXCL9	3.1653890289429976	1.07	4.355125679790747
295	1373	CPS1	-2.019977517424341	-1.07	2.5116831963599306
296	122060	SLAIN1	-2.4306784736138076	-1.07	1.6126213065007644
297	151648	SGOL1	3.2825144214045925	1.06	0.41918268316413276
298	3909	LAMA3	-3.0251341788276345	-1.06	5.94347654143042
299	9645	MICAL2	1.9617055634769929	1.06	6.391092119448376
300	285671	RNF180	-1.8123512366260028	-1.06	3.1171614178070874
301	25802	LMOD1	-2.3704173963129254	-1.05	5.803370824916952
302	51514	DTL	3.1321583494666365	1.05	3.2952444056588006
303	150000	ABCC13	4.231447231597363	1.05	-0.21018118088462406
304	9212	AURKB	2.9891948566661046	1.05	1.5976488362915584
305	171024	SYNPO2	-2.3218858355844114	-1.05	6.417404214575909
306	150468	CKAP2L	3.490025350338006	1.05	1.2553884477339396
307	10993	SDS	3.011012078259903	1.05	1.4622769161301812
308	55789	DEPDC1B	2.9051207126746985	1.05	1.0218221644805168
309	222008	VSTM2A	6.813635275116154	1.04	-3.5680512923187324
310	2774	GNAL	-1.8661016015668275	-1.04	2.995872308878611
311	4288	MKI67	3.2392572662051	1.04	4.729802142971525
312	388555	IGFL3	3.4880102426041306	1.04	-4.386865957208477
313	6330	SCN4B	-2.2659641995734865	-1.04	4.470807521500404
314	2537	IFI6	3.548611232034575	1.04	6.657280902616784
315	9156	EXO1	3.2218611633078202	1.04	1.829513572796594
316	494514	C18orf56	2.4901265832392188	1.04	-0.9267202307130337
317	84171	LOXL4	-2.458719796800673	-1.04	3.4402638229617915
318	91653	BOC	-1.7761698082479367	-1.04	5.401821148165692
319	256076	COL29A1	3.053650990965576	1.03	-3.8872920862846376
320	4001	LMNB1	2.54617752310589	1.03	4.721238592665745
321	238	ALK	-2.7166323126106686	-1.03	-1.60921250567298
322	80332	ADAM33	-2.3941772514792294	-1.03	3.1401280822827045
323	477	ATP1A2	-3.6350063267133357	-1.03	3.657477928154164
324	9928	KIF14	3.1204174816263213	1.03	1.659188985059702
325	90187	EMILIN3	-2.47162369721499	-1.03	1.368164074414605
326	84159	ARID5B	-1.8198446123960454	-1.03	7.132657497985273
327	2354	FOSB	-2.840397173270957	-1.03	6.196352567273445
328	27065	D4S234E	-2.3971956803669485	-1.03	2.508642664938341
329	55635	DEPDC1	3.8017216306387533	1.03	2.1878140564950823
330	79019	CENPM	2.3546677193748553	1.03	1.9223538044941606
331	9401	RECQL4	2.2582347960133515	1.03	3.047633919289175
332	9055	PRC1	2.4628350239314942	1.03	4.447822556768629
333	890	CCNA2	2.8496585247873454	1.03	2.930605629568905
334	2348	FOLR1	-3.0358005425314833	-1.02	2.1414413514323054
335	84101	USP44	-2.5744890723258944	-1.02	-0.6606919970380647
336	4499	MT1M	-2.4473581649350127	-1.02	1.971002591999517
337	124222	PAQR4	2.6977885172242266	1.02	4.227921057928692
338	9134	CCNE2	2.785649640050306	1.02	2.142187211040163
339	5166	PDK4	-3.0276478670243887	-1.02	7.208099780707107
340	57685	CACHD1	-2.045578981241603	-1.02	4.792498740719202
341	3590	IL11RA	-1.7701504789886418	-1.02	3.725174693625783
342	8555	CDC14B	-1.8626011754291003	-1.02	4.343134253922783
343	131096	KCNH8	-3.5650728542694003	-1.01	-0.48843304713540264
344	4501	MT1X	-2.0760533819904543	-1.01	6.01440821552847
345	5050	PAFAH1B3	2.373145678064242	1.01	4.463100270069276
346	23015	GOLGA8A	-2.4728765421085264	-1.01	4.189968713972189
347	168002	DACT2	-3.403268386476794	-1.01	-0.0022487251425040017
348	4674	NAP1L2	-2.3275045700251997	-1.01	1.6883158567912557
349	7049	TGFBR3	-2.382758385955462	-1.01	7.054728302928553
350	10891	PPARGC1A	-2.460137760208241	-1.01	1.190223089357001
351	1009	CDH11	1.7486146527449804	1.01	6.334237034115674
352	6869	TACR1	-2.031699818433725	-1.01	2.7154678570260185
353	827	CAPN6	-2.8935972759294173	-1	3.0523772894890233
354	221150	SKA3	3.0906797460307724	1	1.6447397683059528
355	27338	UBE2S	2.2757483776136778	1	4.017108366048533
356	79817	MOBKL2B	-1.9245883275275757	-1	4.263506227539669
357	2719	GPC3	-2.8006062457584697	-0.99	5.158901622374513
358	57402	S100A14	2.753725152824701	0.99	6.126137201951857
359	374393	FAM111B	2.8290613516611103	0.99	2.9537448565766202
360	8973	CHRNA6	3.2351141798880825	0.99	-2.888422871193942
361	8347	HIST1H2BC	2.8840808896366985	0.99	1.0617828722794977
362	3815	KIT	-3.1194544959738977	-0.99	6.292665094466465
363	90853	SPOCD1	2.2485969801286894	0.99	1.0609760164676203
364	64168	NECAB1	-1.9471701518405542	-0.98	2.2165088487896702
365	7264	TSTA3	1.7709434730318867	0.98	5.8875346641430975
366	5831	PYCR1	2.0887837670161806	0.98	5.560677250527237
367	50615	IL21R	2.100993128335958	0.98	0.34220356054759027
368	93035	PKHD1L1	-3.457361620307862	-0.98	-0.6550307966532392
369	389383	C6orf126	3.6849406185851494	0.98	-1.8736125475701593
370	23284	LPHN3	-2.469389078485192	-0.98	1.8302459787763636
371	828	CAPS	2.267047714035875	0.98	3.4863122770603923
372	147495	APCDD1	-2.157801064123832	-0.98	5.189085376900077
373	154	ADRB2	-2.6305608075811544	-0.98	2.4136992995622037
374	5296	PIK3R2	1.6041708674659456	0.98	6.942514120839818
375	361	AQP4	-3.1678977565096584	-0.97	-0.7449161836971142
376	200150	PLD5	-2.771399517361508	-0.97	-1.4305779701044297
377	11339	OIP5	2.3403358287051144	0.97	0.8885622685590437
378	7018	TF	-3.9233722717899284	-0.97	4.4102724635146995
379	9452	ITM2A	-2.192273715086083	-0.97	5.541386844334902
380	3014	H2AFX	1.9923897227757317	0.97	4.228224287335924
381	440279	UNC13C	-2.408379416475488	-0.97	-2.4595689187497087
382	404217	CTXN1	2.6942106889857915	0.96	2.546484152111115
383	2327	FMO2	-3.3538263493729814	-0.96	5.6134828261524765
384	79006	METRN	2.144535615429428	0.96	3.2832771923895487
385	57214	KIAA1199	2.642483243654897	0.96	1.6541122090919584
386	341277	OVCH2	-3.9906506195235356	-0.96	-1.8341015269406147
387	4638	MYLK	-2.002330395969709	-0.96	8.079581099855536
388	64151	NCAPG	2.4201443047046904	0.96	3.0442097419725216
389	121227	LRIG3	-1.843121413179725	-0.96	4.918007499971164
390	10267	RAMP1	2.467521257785203	0.96	1.4154918420690732
391	29118	DDX25	-2.723396035610702	-0.96	-2.8212511757133947
392	223117	SEMA3D	-2.256668495783717	-0.96	3.179680274570001
393	3665	IRF7	2.054321846742455	0.96	4.182271381084329
394	55214	LEPREL1	-1.7922936580292037	-0.96	3.5957819760071525
395	55118	CRTAC1	-2.583362479258326	-0.9500000000000001	1.4515996931133817
396	116238	TLCD1	2.1159893816001962	0.9500000000000001	2.1856681794562194
397	84913	ATOH8	-2.804509259069618	-0.9500000000000001	2.67201269537539
398	1396	CRIP1	2.7959549082680986	0.9500000000000001	6.57537984456456
399	148741	ANKRD35	-2.0672546368874216	-0.9500000000000001	2.2825394757961246
400	137868	SGCZ	-3.1001781214483515	-0.9500000000000001	-4.681478400506129
401	5727	PTCH1	-1.8275873258860045	-0.9500000000000001	3.3762481018962824
402	220965	FAM13C	-1.9685495485430395	-0.9500000000000001	2.7092299707107412
403	1264	CNN1	-2.940012774203136	-0.9400000000000001	5.5182024794250175
404	7036	TFR2	2.1252360992441535	0.9400000000000001	1.0981997751286368
405	7031	TFF1	3.775543765428051	0.9400000000000001	3.5693071307706568
406	9783	RIMS3	-2.4727654579401306	-0.9400000000000001	2.9755598846410267
407	1620	DBC1	-3.223954407285742	-0.9400000000000001	1.2839775894169514
408	3294	HSD17B2	-3.433287496788798	-0.9400000000000001	0.8414543260774838
409	84941	HSH2D	2.1090348138404265	0.9400000000000001	2.9104459657866166
410	3203	HOXA6	-2.8079539520490195	-0.9400000000000001	-0.5288739392295136
411	55355	HJURP	2.708685100385448	0.9400000000000001	2.4619502584708477
412	10535	RNASEH2A	1.8584502582150955	0.9400000000000001	4.114684653317914
413	9104	RGN	-3.046160234904952	-0.9400000000000001	1.3572834507222362
414	7857	SCG2	3.014655446982727	0.9400000000000001	-0.4876541745224735
415	1581	CYP7A1	-3.2277108051148753	-0.9400000000000001	-4.13564936301073
416	11113	CIT	2.195950702706883	0.9400000000000001	3.6409672311830645
417	10736	SIX2	2.7217816700034665	0.9400000000000001	1.036883731378316
418	57467	HHATL	-3.6370401308423492	-0.9400000000000001	-3.3542784211024625
419	29993	PACSIN1	2.707619660141126	0.9400000000000001	0.8339434066215623
420	579	NKX3-2	2.8893706980015095	0.9400000000000001	-1.7916082662456736
421	23397	NCAPH	2.8040129452396494	0.9400000000000001	2.4559268521475826
422	222696	ZSCAN23	-2.388337072496285	-0.9400000000000001	0.18107630849408113
423	85236	HIST1H2BK	2.08872908262683	0.9400000000000001	5.458290884758087
424	3832	KIF11	2.3685180352686586	0.93	4.176526209172749
425	149461	CLDN19	-2.525645745527867	-0.93	1.9585607806159488
426	148641	SLC35F3	-2.6882789607308215	-0.93	0.9544118575541454
427	25886	POC1A	2.079088403724991	0.93	2.5115401184529618
428	4168	MCF2	-2.976253555083208	-0.93	-3.5599916109226273
429	57569	ARHGAP20	-2.2552015113216157	-0.93	2.812210099979479
430	8331	HIST1H2AJ	3.8658719787068416	0.93	-3.151879466076807
431	201191	SAMD14	2.7410737610384177	0.93	-0.737439905868697
432	131873	COL6A6	-3.026940216036989	-0.93	2.862740634203947
433	347252	IGFBPL1	2.9091280861783533	0.93	-2.877744804534074
434	6354	CCL7	4.253749586675892	0.93	-4.805243984957089
435	94027	CGB7	-2.6801625821327217	-0.93	-1.720649260311284
436	2045	EPHA7	-2.841020271888669	-0.93	-0.14570528157128693
437	1058	CENPA	3.3734676196778057	0.93	1.0055600537104652
438	1908	EDN3	-3.991426588503828	-0.93	0.8227123182461656
439	83988	NCALD	-2.3559969950226116	-0.93	5.403429292963741
440	8111	GPR68	1.8817781519640437	0.93	2.6450518351460435
441	285203	C3orf64	-1.5447839694806371	-0.93	4.996439931576737
442	899	CCNF	1.7614496115680145	0.93	3.8881914747735515
443	1890	TYMP	2.194034824392134	0.93	5.44247275983035
444	55057	AIM1L	2.7567562881978627	0.93	-1.1953647664838087
445	80726	KIAA1683	-2.007253391365859	-0.93	2.4662555307388594
446	5239	PGM5	-1.8850454236211425	-0.93	3.9666252082382836
447	283768	GOLGA8G	-1.9596595858556776	-0.92	0.9476415033638427
448	55576	STAB2	-2.9328737507050002	-0.92	-0.0439857459175668
449	164284	APCDD1L	-2.762136611386058	-0.92	2.3156325999263054
450	1010	CDH12	-2.540109022029088	-0.92	-0.5499493552326493
451	4314	MMP3	3.2204076122956207	0.91	2.315077552919828
452	140730	RIMS4	3.6710255513674612	0.91	2.3221116048702637
453	56849	TCEAL7	-1.797909945678741	-0.91	1.98653778302886
454	142910	LIPJ	-3.4161744839902655	-0.91	-4.327309131382346
455	57144	PAK7	-3.635905138003306	-0.91	-0.2646642657267083
456	51728	POLR3K	1.5005777889478864	0.91	3.8906046328171664
457	1462	VCAN	2.4647149796955734	0.91	7.85528439681279
458	286367	LOC286367	-2.8352935636224412	-0.91	1.4624898480464312
459	25837	RAB26	2.4418583045552507	0.91	1.2921848141551142
460	687	KLF9	-1.7153250022373128	-0.91	6.707698633757183
461	2914	GRM4	4.205267312997489	0.9	-1.2793579150151355
462	64102	TNMD	-3.7736213272321137	-0.9	0.5582823040256866
463	341350	OVCH1	-3.207982238339446	-0.9	-3.9555619919026075
464	4115	MAGEB4	-3.3673439806821643	-0.9	-4.957217807997259
465	729786	GOLGA8C	-1.9882249388530888	-0.9	-0.5340609334238988
466	4653	MYOC	-6.259112916588148	-0.9	-1.3237877938962521
467	23328	SASH1	-1.5519437145599746	-0.9	6.4539997698772895
468	23671	TMEFF2	-3.659050545522548	-0.9	-4.37823601444835
469	342667	STAC2	-3.5284602077377833	-0.9	5.324565801597601
470	5888	RAD51	2.2295278803634617	0.9	2.0729772040459538
471	126668	TDRD10	-2.1424301024862182	-0.9	0.06189898721832705
472	144455	E2F7	3.313146719426897	0.9	0.7155241656075494
473	758	MPPED1	-2.457393582531498	-0.9	-2.8647351434008814
474	83690	CRISPLD1	-2.4022793413363255	-0.9	4.8527096803888305
475	89846	FGD3	2.103060246537449	0.9	4.269622722269585
476	1036	CDO1	-3.0827656124268152	-0.89	3.3121109204414676
477	79632	FAM184A	-2.3505414914707687	-0.89	1.8955905007586795
478	92558	CCDC64	2.5665574562744697	0.89	2.657889849727103
479	1237	CCR8	3.8127408102607547	0.89	-3.250149376987616
480	6854	SYN2	-2.876914093246057	-0.89	2.2271745136802834
481	23581	CASP14	6.24888323750162	0.89	-4.189626922172976
482	83661	MS4A8B	3.9691198003362533	0.89	-3.0468437981969982
483	10894	LYVE1	-3.7011371291514923	-0.89	3.0957340798034267
484	8638	OASL	2.9528600701726573	0.89	2.7611729471400706
485	5321	PLA2G4A	-2.301057855409697	-0.89	3.0550602504172586
486	55026	FAM70A	-2.3459355028825732	-0.89	2.188519354548059
487	100124692	LOC100124692	-4.242498095217376	-0.89	-0.591719894207242
488	653820	FAM72B	2.5697201605131883	0.89	0.6582896169466456
489	28513	CDH19	-3.245227213373719	-0.89	-2.558812849065781
490	610	HCN2	2.3593288716185716	0.89	-1.9068361758476597
491	4321	MMP12	3.4809741795880305	0.89	0.25964908816119797
492	8843	GPR109B	-2.2373121861298744	-0.89	1.391926839750474
493	2904	GRIN2B	-3.02819362625867	-0.89	-3.099709065225517
494	55247	NEIL3	2.5119545372793426	0.89	0.38501925061218856
495	2908	NR3C1	-1.621526423700323	-0.89	6.649318150508028
496	6666	SOX12	1.6969491640525904	0.89	4.687202143301529
497	3557	IL1RN	2.1914679554489407	0.89	2.720502953768167
498	4038	LRP4	-1.8993763838717452	-0.89	3.171752793239099
499	429	ASCL1	4.190072857796433	0.88	-3.4172791612842683
500	157570	ESCO2	2.618226446831956	0.88	1.7988289156378354
501	23619	ZIM2	-2.460437544171862	-0.88	-0.8054317510851734
502	275	AMT	-2.1257389059923697	-0.88	2.1070956033569503
503	79143	MBOAT7	1.5832259112573364	0.88	6.025740805219049
504	4582	MUC1	3.027842379563077	0.88	7.604708872006454
505	286827	TRIM59	1.8946286331045123	0.88	3.1806709114994294
506	140597	TCEAL2	-3.0328756793903837	-0.88	-0.2541735502019574
507	23127	GLT25D2	-2.022399208964543	-0.88	1.1653639793719062
508	349136	WDR86	-2.3589226032614796	-0.88	1.7997656886911975
509	146894	CD300LG	-3.38312036200795	-0.88	3.762029660094581
510	5243	ABCB1	-2.0769617895525734	-0.88	3.2759269553060912
511	7272	TTK	2.6167160439359125	0.88	2.2918378331523406
512	223075	CCDC129	-2.7244587336491914	-0.88	-1.2690318748608302
513	9796	PHYHIP	-2.043639334583115	-0.88	1.6982042297867919
514	23235	SIK2	-2.0719290588192663	-0.88	5.791551224668612
515	4065	LY75	-1.6937482903176606	-0.88	6.29557943787261
516	219699	UNC5B	2.039043952269942	0.87	5.200789648069016
517	25840	METTL7A	-1.7528375922611636	-0.87	6.973559478333655
518	283417	DPY19L2	-2.177486624998144	-0.87	0.9571418970101653
519	93432	LOC93432	-4.072543736144051	-0.87	-2.638547682462193
520	3043	HBB	-3.328474170850016	-0.87	4.722612073155382
521	4909	NTF4	-2.9327613099324203	-0.87	-0.4464921000907255
522	8038	ADAM12	2.2299165852577785	0.87	5.872372585709667
523	28965	SLC27A6	-2.8919031774504864	-0.87	2.0841898994357466
524	3570	IL6R	-1.51952085785201	-0.87	3.375352927121344
525	23179	RGL1	-1.3527247112636545	-0.87	5.289503907405154
526	340204	C6orf127	2.605884315455474	0.86	-1.570304325601667
527	7103	TSPAN8	-3.5191689386890777	-0.86	-0.041884007363459354
528	6751	SSTR1	-2.673779670090145	-0.86	-0.44963451150336675
529	8344	HIST1H2BE	2.3669781719883596	0.86	-2.4297189944776516
530	163404	LPPR5	3.303933949741153	0.86	-3.567016845003084
531	63967	CLSPN	2.517976277654881	0.86	1.2418831762613876
532	3006	HIST1H1C	2.4881176233289977	0.86	4.636780868563215
533	9052	GPRC5A	2.489587626821183	0.86	5.6179034136070065
534	572558	LOC572558	-2.675992578032031	-0.86	-2.3051868862375753
535	23768	FLRT2	-1.529147038218657	-0.86	4.484995077098255
536	29108	PYCARD	2.3211147768069385	0.85	4.458715747036615
537	5101	PCDH9	-3.4036221343680877	-0.85	0.779992482450811
538	6777	STAT5B	-1.4672133001366003	-0.85	6.743642066329456
539	2191	FAP	2.2972729000383882	0.85	4.858094166923789
540	79008	GIYD2	1.5546932863027616	0.85	3.8586737314315656
541	8999	CDKL2	-2.7371734994791024	-0.85	-0.550122932710123
542	2308	FOXO1	-1.7894265227992256	-0.85	5.999696500310421
543	25943	C20orf194	-1.4043321351334224	-0.85	4.811206913752542
544	79026	AHNAK	-1.51955752561654	-0.85	11.35041652323611
545	51155	HN1	1.9652326462495682	0.84	5.631521973335175
546	9068	ANGPTL1	-2.9040691522231166	-0.84	2.8250536638289843
547	8424	BBOX1	-3.1990677698699934	-0.84	2.7681443905795917
548	1281	COL3A1	2.692849350987863	0.84	11.262887008948086
549	7148	TNXB	-3.015726433871595	-0.84	6.337525612089694
550	8438	RAD54L	2.4812993256730365	0.84	1.461684646698393
551	3753	KCNE1	-2.9065340544656793	-0.84	1.6734163395710304
552	5307	PITX1	3.3749297665366824	0.84	1.7972713550888195
553	340543	TCEAL5	-2.362511947461944	-0.84	0.3852194534946323
554	55384	MEG3	-2.400336670075094	-0.84	2.380678943706309
555	23037	PDZD2	-2.0439993360732487	-0.84	5.514896437017415
556	153830	RNF145	-1.4119617418109298	-0.84	5.860023745724028
557	4939	OAS2	2.003761405404221	0.8300000000000001	6.000323080448292
558	7425	VGF	3.4323049706132047	0.8300000000000001	-4.202320571360885
559	389903	CSAG3	4.461221962402897	0.8300000000000001	-4.874475478460516
560	4148	MATN3	2.5935514714695107	0.8300000000000001	3.019789473294766
561	203859	ANO5	-2.7592537937978205	-0.8300000000000001	0.7794658251404158
562	114784	CSMD2	2.416740537353808	0.8300000000000001	-0.040755409221282665
563	3759	KCNJ2	-1.69755041324055	-0.8300000000000001	3.053983450095058
564	4940	OAS3	1.7552944250838909	0.8300000000000001	6.4405879941975686
565	23345	SYNE1	-1.405462015349871	-0.8300000000000001	6.1765559002328345
566	26045	LRRTM2	-2.2614041092355914	-0.8300000000000001	0.05840910837585934
567	154810	AMOTL1	-1.6094191860851441	-0.8300000000000001	6.23484421546954
568	9622	KLK4	3.1500975963028415	0.8200000000000001	0.022685021479138447
569	825	CAPN3	-1.8786860880711909	-0.8200000000000001	2.2038766510150407
570	83699	SH3BGRL2	-2.132521958560338	-0.8200000000000001	5.018878031220936
571	645752	LOC645752	-2.4660783258635206	-0.8200000000000001	-4.0129431517246985
572	147381	CBLN2	4.533622665415879	0.8200000000000001	-0.4384654485673083
573	113115	FAM54A	2.248089124237455	0.8200000000000001	0.269725331273269
574	3084	NRG1	-2.7036361142287455	-0.8200000000000001	2.0357422139471946
575	4282	MIF	1.6720634296810433	0.8200000000000001	6.6653862540254964
576	5284	PIGR	-3.366266957673631	-0.8200000000000001	6.159151134266933
577	54810	GIPC2	-2.111339554565801	-0.8200000000000001	1.9650107747532426
578	84570	COL25A1	-2.580273432693888	-0.8200000000000001	0.16845054755040556
579	3012	HIST1H2AE	2.728698525408849	0.8200000000000001	0.33607828889546865
580	1869	E2F1	2.0189591901337356	0.8200000000000001	2.7882629094536133
581	3925	STMN1	1.7081472648875686	0.8200000000000001	6.832881452777542
582	4621	MYH3	-1.8464324653357944	-0.8200000000000001	1.036237280139857
583	57497	LRFN2	2.8996507278301302	0.81	-3.050986038660744
584	219995	MS4A15	3.697651390006912	0.81	-3.205912771562598
585	400120	C13orf36	-4.07649411392613	-0.81	-2.8111089734626304
586	10826	C5orf4	-1.8205970726169973	-0.81	5.566416236229306
587	135	ADORA2A	2.585395719440492	0.81	2.8424147165458358
588	286002	LOC286002	-2.6601783069434037	-0.81	-1.5613773011473233
589	1470	CST2	4.562856159565862	0.81	-1.8730897811327931
590	5737	PTGFR	-2.194368886399861	-0.81	1.8264603436357056
591	1795	DOCK3	-1.904669331556808	-0.81	-0.09185185515813858
592	118430	MUCL1	-4.867517245680349	-0.81	4.547507993690927
593	59352	LGR6	-2.514202235117815	-0.81	2.945588129192146
594	130497	OSR1	-2.6072007936124124	-0.81	3.380799539740235
595	6696	SPP1	2.8042961409043476	0.81	6.471707523056513
596	5650	KLK7	-2.6959382430506715	-0.81	2.733248056906425
597	23492	CBX7	-1.5286198683811634	-0.81	5.691880883073477
598	80059	LRRTM4	-3.568052347805794	-0.81	-4.505633838138632
599	55713	ZNF334	-2.168990928584638	-0.81	2.0457014906438347
600	10763	NES	-1.5414432808783862	-0.81	6.861747055456265
601	160728	SLC5A8	2.9653016697405317	0.81	-0.269433512480873
602	389114	ZNF662	-1.7394556096947467	-0.81	3.4754235249178755
603	57030	SLC17A7	-1.7232491467574365	-0.81	1.3725626379728528
604	10381	TUBB3	2.495699221400355	0.81	3.2689263856910467
605	374650	GOLGA6L5	-1.8741441584258076	-0.81	2.3158011779690963
606	81788	NUAK2	1.7656719804895022	0.81	2.9913837062295094
607	113157	RPLP0P2	1.703669803103992	0.81	2.319587424684647
608	493812	HCG11	-1.4851891794162237	-0.81	4.638433592762862
609	5627	PROS1	-1.4744358616437208	-0.81	5.6397596738231055
610	7170	TPM3	1.3730692597108416	0.81	8.539158553874332
611	604	BCL6	-1.263177004299266	-0.81	6.273823347174793
612	92293	TMEM132C	-3.352607218392478	-0.8	2.6111064857779445
613	83857	TMTC1	-2.4110699089417347	-0.8	5.434694143093776
614	157313	CDCA2	2.6977947252505956	0.8	1.6415714653383926
615	9824	ARHGAP11A	1.9910725736970907	0.8	3.5034178777468767
616	23321	TRIM2	-1.8954302984048572	-0.8	5.639653473685482
617	57082	CASC5	2.807881378247915	0.8	1.7987078857900716
618	5764	PTN	-2.9440647041222134	-0.8	4.982521630579384
619	126961	HIST2H3C	2.5580309364184655	0.8	-3.1870594447037845
620	8613	PPAP2B	-1.5827127844654278	-0.8	7.074856934777609
621	8082	SSPN	-1.5330631658053542	-0.8	5.844140594139226
622	27299	ADAMDEC1	3.050719911737499	0.8	0.47320605639832153
623	9700	ESPL1	2.43494242336117	0.8	2.5058005966123704
624	2921	CXCL3	-3.1779271930175024	-0.8	-1.4753082401921283
625	84525	HOPX	1.7833436706159318	0.8	3.0274890460310595
626	2822	GPLD1	-2.6065083905043407	-0.8	0.9708824067399471
627	340156	MYLK4	-1.7776837683804068	-0.8	0.7998645464424502
628	7048	TGFBR2	-1.673942320865665	-0.8	7.853449108891457
629	4919	ROR1	-1.6008925458688137	-0.8	2.0262301027444956
630	6478	SIAH2	1.8681989852354544	0.79	6.125557189311203
631	126917	IFFO2	-1.991832628816661	-0.79	5.489264871881632
632	54821	ERCC6L	2.629478658085874	0.79	1.4532800266738708
633	644596	NCRNA00087	-1.8763549852086185	-0.79	0.8957529135356048
634	164045	HFM1	-2.6618040210324483	-0.79	-1.87917771783893
635	51513	ETV7	1.9191147395147163	0.79	1.5341994992810981
636	117144	CATSPER1	2.709128877109412	0.79	-2.460790062302531
637	84659	RNASE7	-2.914372786134496	-0.79	-0.7757500480369548
638	79365	BHLHE41	-1.4819293476278517	-0.79	6.096009549057146
639	6285	S100B	-3.4914096140474435	-0.79	3.844092645935062
640	2535	FZD2	1.7111094499778963	0.79	2.0031310121635713
641	3195	TLX1	2.8256179041069123	0.79	-4.846413234695989
642	29127	RACGAP1	1.872446249973691	0.79	4.590126157137645
643	990	CDC6	2.1307447627963203	0.79	3.0309606657278136
644	1870	E2F2	2.0704543607561168	0.79	2.127654928541886
645	7220	TRPC1	-1.423575696513633	-0.79	2.682267609206306
646	6304	SATB1	-1.7308861495247339	-0.79	4.5820239615922445
647	23318	ZCCHC11	-1.5553427265652706	-0.79	4.620466660087555
648	9472	AKAP6	-2.1197589413607405	-0.78	2.6121004313204232
649	339965	CCDC158	-2.060289365076583	-0.78	0.953563264289869
650	3315	HSPB1	2.0675564817197114	0.78	7.812830652379548
651	3352	HTR1D	2.415480379729783	0.78	-1.1667645337224295
652	2582	GALE	1.511059195520507	0.78	4.237953763108889
653	2046	EPHA8	5.144959392596266	0.78	-2.450935637359695
654	80760	ITIH5	-2.657875059977525	-0.78	6.07895940528823
655	7298	TYMS	2.2613198135137633	0.78	4.213275988115658
656	4212	MEIS2	-1.5006937629372115	-0.78	3.823891552560851
657	1991	ELANE	-2.586472390450279	-0.78	-3.1488522461714803
658	55502	HES6	1.9346294008661469	0.78	1.4178889945328335
659	23601	CLEC5A	2.9377553397695397	0.78	0.4793170977399099
660	642475	C8orf73	1.77508031183422	0.78	2.030470962865731
661	51232	CRIM1	-1.4361962225854044	-0.78	7.784900758989485
662	55800	SCN3B	-1.7536065208425264	-0.78	1.3758084033429165
663	79682	MLF1IP	2.385976048031901	0.78	3.810035935646012
664	140862	ISM1	-2.1860273981060607	-0.78	4.653202861088206
665	2662	GDF10	-2.925828664026284	-0.78	1.3856810476932027
666	1956	EGFR	-2.275316374761594	-0.78	5.257891887157133
667	8534	CHST1	2.928731959939777	0.78	2.2278150367432055
668	284521	OR2L13	-2.892622655038766	-0.78	-3.287455663060252
669	3038	HAS3	-2.2621013826610077	-0.78	3.5563290847289073
670	154467	C6orf129	1.6526863315380096	0.78	2.8037857731467457
671	286262	TPRN	1.9594318753753206	0.78	4.042210569614873
672	6331	SCN5A	-2.1507984260102826	-0.78	-0.05631634510247898
673	27303	RBMS3	-1.6376177769642326	-0.78	2.741105847043468
674	26586	CKAP2	1.6854662737961534	0.78	4.571108874179057
675	10072	DPP3	1.3607821057593559	0.78	5.261121491100471
676	8989	TRPA1	2.892098152118474	0.77	-0.26209689495680527
677	79057	PRRG3	-2.577499161838464	-0.77	-1.9321293901835963
678	2152	F3	-1.857794599252347	-0.77	5.676909875290845
679	9510	ADAMTS1	-1.8885101277987404	-0.77	6.348426494679789
680	55388	MCM10	2.6421552833258604	0.77	1.9014991313819427
681	8970	HIST1H2BJ	2.0525145966334373	0.77	0.5803327972676118
682	3227	HOXC11	3.275583173161812	0.77	0.2622582653688763
683	316	AOX1	-2.450279337848492	-0.77	3.8696188574324077
684	3489	IGFBP6	-2.7701760924333962	-0.77	4.305805696740711
685	153579	BTNL9	-3.02807449461927	-0.77	4.102757635985878
686	90378	SAMD1	1.3005842155359457	0.77	3.921480801816298
687	100132979	GOLGA8DP	-1.74617524796845	-0.77	0.09624470252962827
688	3779	KCNMB1	-2.3787353606968535	-0.77	3.533887849692073
689	1303	COL12A1	1.9879420159903163	0.77	8.421270310430593
690	23213	SULF1	1.83819340840606	0.77	7.235989532036059
691	158326	FREM1	-2.2809066990961293	-0.77	3.0303090874302767
692	22866	CNKSR2	-2.592086682124181	-0.77	-0.5706793586829064
693	51378	ANGPT4	-2.4366926645365714	-0.77	-1.3739451585752884
694	8854	ALDH1A2	-2.1042840476819653	-0.77	2.6672325930391
695	163115	ZNF781	-1.7761566830884774	-0.77	0.7188369874744686
696	120	ADD3	-1.5694513630443885	-0.77	6.478662212987358
697	58528	RRAGD	-1.7522489681347253	-0.77	4.22939797766891
698	7292	TNFSF4	2.200044802436944	0.76	2.0127422083017477
699	92745	SLC38A5	2.019862050196657	0.76	2.0391483564988757
700	10351	ABCA8	-2.6557909739827856	-0.76	4.428224865543684
701	26233	FBXL6	1.5713869137203256	0.76	3.6748174270613547
702	26585	GREM1	2.4238364957008116	0.76	4.567057305584531
703	124093	CCDC78	2.8269780889627336	0.76	0.154897078686069
704	9586	CREB5	-2.1819454397886267	-0.76	3.472878756586872
705	3483	IGFALS	2.3757780478988955	0.76	0.16026682553793506
706	1357	CPA1	-3.3378393180288395	-0.76	-1.4110252943630803
707	11170	FAM107A	-2.499442459469761	-0.76	4.4972687849776944
708	10003	NAALAD2	-2.442027175558871	-0.76	0.9095733592710052
709	5168	ENPP2	-2.1292585727949174	-0.76	6.056121594131891
710	441549	CDNF	-1.5891713726640126	-0.76	1.1350944695474634
711	3020	H3F3A	1.2832914331003207	0.76	9.482127547539422
712	54112	GPR88	-2.0716631637204017	-0.75	-0.656330392202164
713	3015	H2AFZ	1.3137660677866698	0.75	6.755015767932609
714	28968	SLC6A16	-1.9708076127598635	-0.75	-0.0320543217850325
715	5629	PROX1	-2.294447219128379	-0.75	-0.18533866336866658
716	11247	NXPH4	2.2934704400329253	0.75	0.8030308831675055
717	4938	OAS1	1.8836231760025148	0.75	5.008813880660333
718	338442	GPR109A	-2.7553362535741517	-0.75	2.200075298883142
719	1020	CDK5	1.360335165548358	0.75	3.528823757337591
720	3945	LDHB	-2.042550045782504	-0.75	7.471682744626383
721	388115	C15orf52	-1.9648006107784677	-0.75	3.761894087884948
722	2906	GRIN2D	1.8041145237311793	0.75	0.6391677094677033
723	146909	KIF18B	2.16548335134993	0.75	2.080063137344544
724	3914	LAMB3	-2.2497949224683973	-0.75	6.466352237978059
725	1062	CENPE	2.0967818960580407	0.75	2.703273771128469
726	23077	MYCBP2	-1.3245565139213262	-0.75	6.766853397407398
727	84889	SLC7A3	-2.8430653674365556	-0.74	0.3178370271659054
728	3973	LHCGR	-4.092740958962343	-0.74	-4.0505946918719475
729	112939	NACC1	1.411588595694208	0.74	5.976801770607931
730	10628	TXNIP	-2.132146124530313	-0.74	10.095147360298737
731	399948	C11orf92	-2.330683052837683	-0.74	1.949444340123163
732	2681	GGTA1	-2.1434996825480095	-0.74	3.985683254338385
733	79785	RERGL	-3.0248835090537045	-0.74	1.1662155439051334
734	647042	GOLGA6L10	-1.8252430818708296	-0.74	1.3362841888712726
735	285489	DOK7	2.42481234191076	0.74	1.1979859469419378
736	728833	FAM72D	2.534643005005401	0.74	0.848841018403236
737	9071	CLDN10	-2.194234243421762	-0.74	-0.3406019680575938
738	10409	BASP1	2.0213816601801717	0.74	4.727967668595327
739	137872	ADHFE1	-1.859202252234994	-0.74	2.630981853405474
740	2151	F2RL2	2.577603733447333	0.73	4.343330557639091
741	387700	SLC16A12	-2.1355960364734488	-0.73	1.3458637476949238
742	1440	CSF3	-3.6404694898024785	-0.73	-3.4213455331780867
743	8339	HIST1H2BG	2.8283346361906028	0.73	-0.45921756471862335
744	80034	CSRNP3	-2.6723254219488557	-0.73	-0.454101699643236
745	134466	LOC134466	-1.9167902919244237	-0.73	1.2823630177660172
746	4081	MAB21L1	-1.8984219096358521	-0.73	1.5731925987716233
747	460	ASTN1	-2.4243496664462127	-0.73	0.5680609674259335
748	81501	TM7SF4	3.1735521963542177	0.73	-2.233174372720237
749	63970	TP53AIP1	-2.225444109650798	-0.73	0.5676506507887794
750	4016	LOXL1	2.104184120456113	0.73	5.0646955082398835
751	7710	ZNF154	-1.7729381048038653	-0.73	1.4813341651084435
752	55283	MCOLN3	-1.8484086476123645	-0.73	1.7086701102694872
753	56656	OR2S2	-3.4025103785549984	-0.73	-4.385431518807104
754	2897	GRIK1	-3.5844067239130384	-0.73	-1.2381457906830158
755	9228	DLGAP2	-2.981006445858171	-0.73	-2.240935182060086
756	22808	MRAS	-1.9904614181243034	-0.73	5.9198691683308535
757	1806	DPYD	-1.3125496786566375	-0.73	5.24186806097229
758	820	CAMP	3.8630777815316417	0.73	-3.212262965686374
759	161176	C14orf49	-1.9036167044835044	-0.73	2.038413041941453
760	90019	SYT8	-2.891329588682578	-0.73	1.4245875955389031
761	116159	CYYR1	-1.684582334929895	-0.73	5.171925072350118
762	79581	GPR172A	1.4454615899601295	0.73	5.0742123745554295
763	10350	ABCA9	-2.4537349122787977	-0.73	3.962120247786881
764	8969	HIST1H2AG	3.0259091644967704	0.73	-3.126614802673747
765	23546	SYNGR4	2.7005629272853873	0.73	-3.450002311470672
766	2557	GABRA4	-3.0239676250210197	-0.73	-3.592561250863406
767	152789	JAKMIP1	2.4638888972556385	0.73	-1.5017062350422499
768	10481	HOXB13	4.549716744158623	0.73	-3.4211908457105102
769	285759	FLJ34503	-3.1702617785496816	-0.73	-4.043648551090308
770	8270	LAGE3	1.6364982857830161	0.73	3.7212341147415664
771	7173	TPO	-2.191185464075255	-0.73	0.694584227161119
772	60529	ALX4	-2.846549927053303	-0.73	-0.9005519914877771
773	1278	COL1A2	2.7616678911576025	0.73	11.233707769142388
774	29901	SAC3D1	1.7627620380044993	0.73	2.991947600177816
775	22990	PCNX	-1.3126342064904095	-0.73	6.206310295661846
776	83715	ESPN	2.0909548224605605	0.73	3.2225863927983034
777	57405	SPC25	1.750276203067207	0.73	2.5607948636477356
778	22925	PLA2R1	-1.6093409924034254	-0.73	4.652686187368757
779	257019	FRMD3	-1.7624758528339857	-0.73	1.8872810391678159
780	202374	STK32A	-2.0160857948560698	-0.73	-1.423567930691134
781	55084	SOBP	-1.7746112172067028	-0.73	2.876862964050152
782	2119	ETV5	-1.6152617860413065	-0.73	4.770300917488079
783	4830	NME1	1.4191657766075367	0.73	5.424311356521752
784	57471	ERMN	2.345648426275972	0.72	-1.1301321747770297
785	1813	DRD2	-3.1320352891182712	-0.72	-0.34355868301993014
786	3838	KPNA2	1.8042993972336971	0.72	6.182509066946194
787	387104	C6orf174	-1.9750783578084194	-0.72	2.930859121093292
788	9582	APOBEC3B	3.0534175296613606	0.72	2.49537729874497
789	646	BNC1	-2.5370116276653203	-0.72	-0.010622552382905232
790	79745	CLIP4	-1.7903437789850296	-0.72	4.6407519833911
791	761	CA3	-3.130617171367862	-0.72	2.113789206956676
792	9365	KL	-1.995735741617308	-0.72	2.0613343542411666
793	3775	KCNK1	1.9945836340977245	0.72	3.5156885294263156
794	57348	TTYH1	-2.565762019329167	-0.72	2.735544786992961
795	11254	SLC6A14	-2.8688816927721956	-0.72	2.2151756837177614
796	114821	SCAND3	-2.2954723671742037	-0.72	0.862594933285325
797	3983	ABLIM1	-1.3831405990110965	-0.72	7.578658499511582
798	8345	HIST1H2BH	2.852627849984606	0.72	-1.6424551601506847
799	287	ANK2	-2.0296970021933567	-0.72	4.559938808075536
800	64061	TSPYL2	-1.2597441890999914	-0.72	5.121449664015405
801	85463	ZC3H12C	-1.4977285899302366	-0.72	3.360052811509379
802	147463	ANKRD29	-2.242335445638518	-0.71	2.48323263165117
803	221400	TDRD6	-2.202517884918454	-0.71	-0.8895543668436127
804	84709	C4orf49	-2.3966641751689957	-0.71	-0.7406143556452756
805	162461	TMEM92	2.7215522360333813	0.71	-2.291118582080434
806	51665	ASB1	-1.2451215288953488	-0.71	4.4168548633662255
807	84957	RELT	1.6285671216269044	0.71	2.119138463670682
808	4150	MAZ	1.2870674039452588	0.71	7.120129838894556
809	577	BAI3	-2.676870374330136	-0.71	-1.2424789355905277
810	84129	ACAD11	-1.399505360101023	-0.71	4.217711973344315
811	6622	SNCA	-1.8151421954272615	-0.71	1.8753883316399478
812	2161	F12	2.5947986026763683	0.71	1.0398934020701691
813	94274	PPP1R14A	-2.4432505273866703	-0.71	1.9600406391416358
814	64215	DNAJC1	1.6440477561584912	0.71	5.980298591688306
815	284339	TMEM145	2.1533688241348643	0.71	-0.9936369174986042
816	284739	NCRNA00176	2.096086901555917	0.7000000000000001	-0.5530424865618322
817	642938	FAM196A	3.08676771535109	0.7000000000000001	0.27246036999595685
818	170692	ADAMTS18	-2.360772634451378	-0.7000000000000001	1.4914475856234473
819	1823	DSC1	-1.776284275704258	-0.7000000000000001	1.17417178336891
820	2840	GPR17	-1.9506090027533094	-0.7000000000000001	-1.1126795866015018
821	143689	PIWIL4	-1.793309179617581	-0.7000000000000001	1.4975106938554386
822	51176	LEF1	1.9423147757572272	0.7000000000000001	3.624196418365754
823	590	BCHE	-2.8350771680396627	-0.7000000000000001	0.3828527917352814
824	80816	ASXL3	-2.1427363180304075	-0.7000000000000001	-0.42958267110195036
825	7138	TNNT1	3.952616988576183	0.7000000000000001	1.1547175280213962
826	2788	GNG7	-1.4744748640165843	-0.7000000000000001	4.136919884608438
827	148808	MFSD4	-1.7314293095959756	-0.7000000000000001	2.5081114778698472
828	4128	MAOA	-2.8509639804330966	-0.7000000000000001	5.605002053672094
829	5877	RABIF	1.2845469690063995	0.7000000000000001	4.007889446955324
830	10103	TSPAN1	2.676550318222362	0.7000000000000001	4.70942540054438
831	100033431	SNORD116-20	-2.271788823851232	-0.7000000000000001	-0.974023579986861
832	285512	FAM13AOS	-1.80394618855317	-0.7000000000000001	1.614031620896042
833	55370	PPP4R1L	-1.6811787365295854	-0.7000000000000001	1.6131416337178277
834	79827	ASAM	-1.9791740412077825	-0.7000000000000001	4.642924569178971
835	80346	REEP4	1.6001427608670482	0.7000000000000001	3.9422796722196365
836	23175	LPIN1	-1.7000827824068108	-0.7000000000000001	5.446951896993944
837	81620	CDT1	1.9193259743818367	0.7000000000000001	2.599014555994129
838	100033416	SNORD116-4	-1.8325623472621342	-0.7000000000000001	1.8870363230391403
839	2260	FGFR1	-1.5042357327017566	-0.7000000000000001	7.09523193545145
840	2982	GUCY1A3	-1.2840239942572849	-0.7000000000000001	6.092770391453338
841	389072	PLEKHM3	-1.4349070775451107	-0.7000000000000001	4.501939586030553
842	114822	RHPN1	1.890126102590193	0.7000000000000001	3.773921981000354
843	8835	SOCS2	-1.6705470827555948	-0.7000000000000001	4.705409325593587
844	784	CACNB3	1.4953193480479294	0.7000000000000001	4.671707991444431
845	6197	RPS6KA3	-1.1484940971424435	-0.7000000000000001	5.796847167431062
846	85458	DIXDC1	-1.3623375108460618	-0.7000000000000001	5.765516702271324
847	340267	COL28A1	-1.8549175049122995	-0.6900000000000001	0.16780650478592596
848	857	CAV1	-2.272389848327168	-0.6900000000000001	7.819932469662973
849	26289	AK5	-2.8790410004224483	-0.6900000000000001	4.319809047581907
850	64856	VWA1	1.4053121753886748	0.6900000000000001	5.876693836810272
851	25790	CCDC19	2.3260945909714237	0.6900000000000001	0.9655509159648413
852	4916	NTRK3	-2.2121707094503726	-0.6900000000000001	2.5289008363606724
853	10379	IRF9	1.5375979241208226	0.6900000000000001	5.134595247371451
854	6320	CLEC11A	1.6584979351692217	0.6900000000000001	3.157721060324802
855	5366	PMAIP1	1.976062672150192	0.6900000000000001	3.0917424936894977
856	55215	FANCI	1.493898449726454	0.6900000000000001	5.010376140527642
857	377841	ENTPD8	2.9376892302918707	0.6900000000000001	0.25749543603907454
858	135138	PACRG	-1.6972676746752449	-0.6900000000000001	0.21546885027441054
859	6776	STAT5A	-1.6018683458168057	-0.6900000000000001	6.374580375810561
860	80736	SLC44A4	2.682517620562764	0.6900000000000001	5.2969928884924675
861	11031	RAB31	1.6964952840500338	0.6900000000000001	6.680924882798304
862	90634	N4BP2L1	-1.5138806790023416	-0.6900000000000001	4.153569583531355
863	155006	TMEM213	-1.9684391492402824	-0.6900000000000001	1.3577200530322535
864	10157	AASS	-1.5427946818977487	-0.6900000000000001	4.45281413137555
865	81559	TRIM11	1.2144594959683932	0.6900000000000001	4.5399118203747735
866	941	CD80	2.325729263152754	0.68	-1.1083289617093013
867	440270	GOLGA8B	-2.1739923341664413	-0.68	4.85662412267871
868	27255	CNTN6	-2.2370764826661107	-0.68	-1.4439068313388133
869	57574	MARCH4	3.048074513655137	0.68	-3.631251703455213
870	117248	GALNTL2	-2.029997040848594	-0.68	4.54809164246767
871	150350	ENTHD1	4.131192018456815	0.68	-3.215958587002247
872	222166	C7orf41	-2.2207979597222636	-0.68	6.19927061480729
873	4233	MET	-1.7244297098444348	-0.68	5.6250880290708976
874	57482	KIAA1211	2.676744618579797	0.68	1.6849922671555908
875	5095	PCCA	-1.4439883349147367	-0.68	4.756277644050104
876	56992	KIF15	2.348391502767035	0.68	2.1292711261702046
877	54756	IL17RD	-1.8420486310666124	-0.68	5.786851535784957
878	5138	PDE2A	-1.9524813064444353	-0.68	4.405477437645816
879	9211	LGI1	-2.654982312820671	-0.68	-3.907307520746127
880	2145	EZH1	-1.4134366922913177	-0.68	5.626792590961193
881	152756	C4orf39	-1.8350837124336128	-0.68	-0.31144184472939546
882	6713	SQLE	1.7391837422899559	0.68	5.18593213110508
883	651302	ZNF389	-1.936580549989891	-0.68	-1.382817059156664
884	3149	HMGB3	1.680249894288046	0.68	5.06140491281892
885	55248	TMEM206	1.2707402092720008	0.68	2.8914344293945495
886	339263	C17orf51	-1.3410484823926079	-0.68	3.1256734379638056
887	4481	MSR1	1.4806110660764331	0.68	4.667251515209866
888	858	CAV2	-2.1243312446202216	-0.67	6.231647609788943
889	9493	KIF23	2.3312509292306003	0.67	3.4004816510183673
890	84419	C15orf48	2.9019785236146003	0.67	3.9508432427100812
891	3756	KCNH1	2.6860265789237645	0.67	0.5542592022804452
892	6588	SLN	2.4313272914960575	0.67	-3.9535752695228967
893	129607	CMPK2	1.8687545498202427	0.67	3.367208523174096
894	284403	WDR62	1.9276004470235153	0.67	2.680300462828229
895	441295	OR2A9P	-1.2801494481833846	-0.67	3.708083999565945
896	57161	PELI2	-1.4792498818799054	-0.67	4.0078234458964435
897	3039	HBA1	-3.106422765214902	-0.67	2.929430841448967
898	10633	RASL10A	-2.2291267712835943	-0.67	0.13320251108795078
899	653553	?	1.929562696436424	0.67	3.0728638101452685
900	90865	IL33	-2.2383692376644215	-0.67	4.696015657530985
901	301	ANXA1	-2.052321019150193	-0.67	8.263283292770444
902	51659	GINS2	1.926117842679092	0.67	3.0188986859166858
903	5178	PEG3	-2.1747247734978488	-0.67	4.264470590431646
904	388610	TRNP1	-1.7649865951489685	-0.67	2.9192493179800816
905	23114	NFASC	-2.0351269181302416	-0.67	4.568607046082185
906	144423	GLT1D1	-1.920543921943842	-0.67	-1.4868566305902091
907	23708	GSPT2	-1.618453240681741	-0.67	3.2951044668377865
908	653784	FAM128A	1.5238072884874603	0.67	4.5635775443713005
909	195828	ZNF367	1.7191097220106986	0.67	2.5995787631041534
910	7091	TLE4	-1.4137098704017907	-0.66	4.282878054202784
911	10936	GPR75	-2.2523391271298956	-0.66	0.4436256622613851
912	1080	CFTR	-4.508847755800354	-0.66	-2.412978109288645
913	2491	CENPI	2.0292407836586075	0.66	0.99193880115677
914	3204	HOXA7	-1.9755821721962985	-0.66	2.4246501186336245
915	1473	CST5	3.8523407988124427	0.66	-4.53995536402282
916	9837	GINS1	1.9744431339560944	0.66	2.786342643269892
917	65989	DLK2	-2.302088535538161	-0.66	0.5609195057282604
918	5329	PLAUR	2.0863101388379603	0.66	4.074175249510325
919	386618	KCTD4	-3.176539031055581	-0.66	-4.4060122594674915
920	90993	CREB3L1	1.9226112126623587	0.66	4.938309593180933
921	5531	PPP4C	1.2434050552938096	0.66	6.129061883971672
922	115111	SLC26A7	-2.365444282797303	-0.66	-0.6296125774811817
923	4277	MICB	1.5481551297100276	0.66	2.646747223365355
924	9028	RHBDL1	2.6717830813587002	0.66	0.45573122429250607
925	81610	FAM83D	2.271522377988919	0.66	3.241887021976379
926	203522	DDX26B	-1.6688007259364404	-0.66	3.005807789382751
927	84823	LMNB2	1.2213333089357084	0.66	5.406963231719296
928	276	AMY1A	-2.1469773710843296	-0.66	-0.16460290622163337
929	114793	FMNL2	-1.4383141365427652	-0.66	5.410997992204912
930	8370	HIST2H4A	1.6882758084396685	0.66	3.8024255726964027
931	27031	NPHP3	-1.4432824614621351	-0.66	4.425238058694518
932	2139	EYA2	-1.5597298143544998	-0.66	4.356544326527089
933	9555	H2AFY	1.1536539168739373	0.66	7.437670115788193
934	128312	HIST3H2BB	2.337093700418216	0.65	-2.9591000859733594
935	696	BTN1A1	-4.8570120919852675	-0.65	-2.84888484264936
936	23189	KANK1	-1.7134103321883574	-0.65	6.1761873825849065
937	1308	COL17A1	-3.274933981081952	-0.65	5.93646626530004
938	10149	GPR64	-2.165701420259211	-0.65	1.2274829586222513
939	6663	SOX10	-3.083357293641006	-0.65	4.061506045848333
940	81930	KIF18A	2.10763830915559	0.65	1.6697985366365329
941	137835	TMEM71	-2.0133848694847014	-0.65	1.8773070571906072
942	8864	PER2	-1.36771923149158	-0.65	5.865606826880522
943	222698	NKAPL	-2.102931463149349	-0.65	-0.27421573570607777
944	5721	PSME2	1.3514983147503343	0.65	6.622522707197563
945	2918	GRM8	2.9405396023893196	0.65	-2.1613962034202285
946	9903	KLHL21	-1.387415597294244	-0.65	6.015025688044909
947	29842	TFCP2L1	-2.6059413730265626	-0.65	4.574160608624996
948	79412	KREMEN2	3.245039333926345	0.65	-1.2619786916546223
949	4601	MXI1	-1.4171450096284421	-0.65	5.92258976959739
950	260436	C4orf7	-3.5048335326834503	-0.65	1.9984597632639907
951	51016	FAM158A	1.3404285483393963	0.65	2.63046408869221
952	7076	TIMP1	1.7827021414667377	0.65	7.602006437663701
953	81624	DIAPH3	2.195076651395346	0.65	2.349522731031393
954	11223	MST1P9	-2.121421514874351	-0.65	0.44979641811219895
955	9182	RASSF9	-2.036393445673978	-0.65	1.0367585771115266
956	643314	KIAA0754	-1.3740789524891324	-0.65	3.1163677953151923
957	25953	PNKD	1.2822815875132467	0.65	5.436321790590308
958	25804	LSM4	1.2454392253938213	0.65	5.863430384310943
959	89891	WDR34	1.3998460241068218	0.65	5.502507748833642
960	2237	FEN1	1.2719792021627798	0.65	4.602254373991673
961	5734	PTGER4	-1.3105713706458137	-0.65	3.6336315388646687
962	54511	HMGCLL1	-2.3446099706352483	-0.64	0.5687635795143607
963	157695	C8orf42	-1.6339756748211207	-0.64	3.545042116896943
964	23331	TTC28	-1.2830335387505272	-0.64	5.321947306185995
965	115362	GBP5	1.9116400496574526	0.64	3.0040697227730013
966	84057	MND1	2.2804402860290414	0.64	0.3441994773950159
967	120376	C11orf93	-1.5798960237748696	-0.64	0.3809932557517172
968	5521	PPP2R2B	-1.716648889884538	-0.64	0.47845490035326915
969	64129	TINAGL1	-1.8321476021376928	-0.64	5.6772182534619695
970	145581	LRFN5	-1.7382840673073692	-0.64	0.8031272803358617
971	140707	BRI3BP	1.4220176824516784	0.64	1.9143035076633494
972	27121	DKK4	-2.816859793054809	-0.64	-2.8927719968553403
973	80727	TTYH3	1.3985464621378116	0.64	5.798095440497615
974	91947	ARRDC4	-1.1676991124792722	-0.64	4.973464300870582
975	5499	PPP1CA	1.123791826697826	0.64	6.812660588865924
976	25896	INTS7	1.2545846148893867	0.64	4.96941288772632
977	57716	PRX	-1.4553320717324063	-0.64	3.2911434383344647
978	23239	PHLPP1	-1.3005010437700955	-0.64	4.761717227629938
979	121355	GTSF1	2.2013602595894026	0.63	-1.8304970161196628
980	206338	AQPEP	-3.7234377262747094	-0.63	0.04917992376064818
981	55315	SLC29A3	1.4962166443071763	0.63	3.9119285841170752
982	744	MPPED2	-1.6764862382666925	-0.63	2.5124105035466884
983	126014	OSCAR	1.5730178893582751	0.63	1.5521671208054764
984	2564	GABRE	-2.7420703287444614	-0.63	2.395318784985518
985	79622	SNRNP25	1.4474850830338668	0.63	4.544431330732188
986	280	AMY2B	-1.8530203267394616	-0.63	2.678200320223813
987	58986	TMEM8A	1.3903862161294913	0.63	5.190905298336715
988	3040	HBA2	-3.162546986237644	-0.63	3.5335307939235023
989	7402	UTRN	-1.3453962987362063	-0.63	7.505638021308562
990	279	AMY2A	-2.4011972473146717	-0.63	-1.669207791068223
991	133690	CAPSL	3.2153135902208505	0.63	-2.435771934665327
992	91851	CHRDL1	-3.344110949504186	-0.63	5.291478336085495
993	1583	CYP11A1	-1.5623793675503888	-0.63	0.7179001116981444
994	79000	C1orf135	1.7938750362685083	0.63	1.3441849708754006
995	333926	PPM1J	1.8498114609817675	0.63	2.375585969814844
996	25878	MXRA5	1.2374929173520235	0.63	8.294813475207754
997	9315	C5orf13	1.426283303785449	0.63	5.925999611759225
998	9331	B4GALT6	-1.448170374540816	-0.63	2.229153117376905
999	114928	GPRASP2	-1.5297614984715218	-0.63	4.1701804840875925
1000	7008	TEF	-1.2370234773179345	-0.63	5.3091067550933255
1001	9223	MAGI1	-1.2235059905654664	-0.63	5.571098966254724
1002	64651	CSRNP1	-1.4604054576866998	-0.63	5.989889176290284
1003	79998	ANKRD53	-2.315248880135818	-0.62	0.19201718436766707
1004	8406	SRPX	-1.9757110975518932	-0.62	4.88559801561669
1005	51778	MYOZ2	-2.26620516893563	-0.62	-2.9270323814016064
1006	50943	FOXP3	2.061892060591984	0.62	1.1163357383126933
1007	9314	KLF4	-1.8018525732179678	-0.62	5.528045799753905
1008	9729	KIAA0408	-2.0793603320214133	-0.62	1.0297283229909528
1009	1160	CKMT2	-2.4326454317814563	-0.62	1.1087709430750965
1010	646486	FABP12	-3.837458296060098	-0.62	-3.2770713471180763
1011	8777	MPDZ	-1.245456852967641	-0.62	5.788502235557646
1012	8318	CDC45	2.69568277527005	0.62	1.4990959785573321
1013	10635	RAD51AP1	1.9445275800486832	0.62	2.288745931141206
1014	5621	PRNP	-1.426374989062107	-0.62	7.169100929680527
1015	4248	MGAT3	-1.8815302326680605	-0.62	2.4121566982564344
1016	6567	SLC16A2	-1.408313869852848	-0.62	4.828967839382487
1017	26278	SACS	-1.4480869183367935	-0.62	4.75788392634796
1018	32	ACACB	-2.85850556084638	-0.62	5.777773346508416
1019	79801	SHCBP1	2.2150429342908753	0.62	2.1449249188076145
1020	153090	DAB2IP	-1.4249128259357495	-0.62	6.202246661089655
1021	347746	PAR-SN	-1.3853633416508955	-0.62	3.1284275695408663
1022	1896	EDA	-1.3665825808319916	-0.62	2.2647701194164815
1023	135293	PM20D2	-1.8098399300829577	-0.62	3.9178872637460724
1024	158866	ZDHHC15	-1.3512027184173003	-0.62	2.3674655803735183
1025	7286	TUFT1	1.3934650297022277	0.62	5.4120338405153126
1026	6867	TACC1	-1.132143047526832	-0.62	7.288629769000358
1027	113452	TMEM54	1.315020631022408	0.62	4.94660352610189
1028	60485	SAV1	-1.179299912662414	-0.62	6.047550489358487
1029	7498	XDH	-2.741453123688416	-0.61	2.6653762115878035
1030	201134	CCDC46	-1.5394392012210625	-0.61	3.527922316705548
1031	9413	FAM189A2	-2.4678873121642533	-0.61	4.142308411809613
1032	81569	ACTL8	3.690358018015147	0.61	-5.120621437429811
1033	770	CA11	-1.5571314633749147	-0.61	2.5334685115073126
1034	10840	ALDH1L1	-3.368146456341733	-0.61	3.011488416924896
1035	221074	SLC39A12	-2.4536852215374902	-0.61	-3.6629334822530697
1036	8338	HIST2H2AC	2.0012762075942963	0.61	-1.2007517423645842
1037	54829	ASPN	2.6205736066383727	0.61	5.464045724717287
1038	112885	PHF21B	-2.332844677509836	-0.61	-2.499150452532822
1039	10747	MASP2	-1.7681402725269326	-0.61	0.7530611258020296
1040	5031	P2RY6	1.688601767349987	0.61	1.0319555307548502
1041	80097	FAM128B	1.393288624067816	0.61	5.504460918372683
1042	93986	FOXP2	-1.7470152879798169	-0.61	0.740465283801288
1043	4680	CEACAM6	3.344465996251137	0.61	2.672788553148482
1044	6051	RNPEP	1.1938251395553683	0.61	6.778667257651968
1045	4684	NCAM1	-2.403047285254274	-0.61	1.9987327765432026
1046	116379	IL22RA2	-3.3483686069803755	-0.61	-1.7443123621244458
1047	91392	ZNF502	-1.628658518152652	-0.61	2.6348765395714278
1048	57338	JPH3	2.2764453466168058	0.61	-1.979336617272092
1049	84612	PARD6B	1.8038342919716162	0.61	4.252010720834111
1050	7225	TRPC6	-1.264664685036348	-0.61	2.610683646635575
1051	4093	SMAD9	-1.5118849654898854	-0.61	0.816502485458173
1052	165545	DQX1	2.539940783341581	0.61	-2.2905810256954156
1053	8515	ITGA10	-1.6334462393879339	-0.61	2.807796215328203
1054	9319	TRIP13	1.9242700203845573	0.61	3.1751992791324004
1055	9955	HS3ST3A1	1.8492805309161526	0.61	-0.4132704633918152
1056	57687	VAT1L	-2.075973720698929	-0.61	0.1997965473751999
1057	9355	LHX2	2.700774345806696	0.61	-3.835793030864368
1058	201299	RDM1	1.7605340416857642	0.61	-1.0636768608561735
1059	84331	FAM195A	1.4815746264606284	0.61	3.4795587492921882
1060	27198	GPR81	-1.7638959942905867	-0.61	4.461153873630721
1061	124989	C17orf57	-1.6463411469110314	-0.61	0.8440035752866841
1062	23623	RUSC1	1.2688586648795515	0.61	5.168715740253003
1063	118881	COMTD1	1.3819050758397504	0.61	1.9793743861580972
1064	10725	NFAT5	-1.2407579606010009	-0.61	6.407595197452137
1065	140576	S100A16	1.1904441374927168	0.61	7.159332685434861
1066	5587	PRKD1	-1.3831429611547084	-0.61	3.266185948485158
1067	11099	PTPN21	-1.3785186310229496	-0.61	4.895676351486624
1068	2146	EZH2	1.9331430683077089	0.6	3.235308543125158
1069	9762	ProSAPiP1	-1.5279007695153273	-0.6	3.4604358537209845
1070	1641	DCX	-2.2274061610138176	-0.6	1.2922949312883503
1071	83992	CTTNBP2	-1.9380174099864762	-0.6	2.2636310693637878
1072	5328	PLAU	1.5117295954408605	0.6	5.717809899943251
1073	27253	PCDH17	1.7902803071501578	0.6	2.5045879845940555
1074	2201	FBN2	3.4466721744795725	0.6	1.697461957756138
1075	401190	RGS7BP	-2.3075449395850476	-0.6	-0.9509981578650867
1076	10202	DHRS2	3.8019185245167573	0.6	2.887213978092544
1077	100133545	LOC100133545	-3.1149145188675833	-0.6	-2.3233573159604473
1078	79953	TMEM90B	3.1005283130963703	0.6	0.9296220127148623
1079	5803	PTPRZ1	-2.9487100858374884	-0.6	2.1516535748388494
1080	8416	ANXA9	1.709458680187266	0.6	4.095475578766203
1081	389813	C9orf172	2.0288248324260794	0.6	-1.0662164980214925
1082	94240	EPSTI1	1.6322381575359588	0.6	3.0466680437375784
1083	54988	ACSM5	-2.5674657654316397	-0.6	1.5051792908471875
1084	84885	ZDHHC12	1.3886953458238858	0.6	4.3604273120569
1085	64090	GAL3ST2	3.6202944019139554	0.6	-3.906853204294554
1086	113278	C20orf54	1.6082831963562678	0.6	3.736493973999763
1087	27433	TOR2A	1.3086579405741559	0.6	3.2994437818071707
1088	8367	HIST1H4E	2.8209058681494787	0.6	-3.640286616814308
1089	23423	TMED3	1.2598483936914726	0.6	6.685620325787301
1090	390535	GOLGA8E	-1.6697513646352524	-0.6	0.059718755006637966
1091	9719	ADAMTSL2	1.7328491237621746	0.6	2.893246493528249
1092	54532	USP53	-1.2381032461127515	-0.6	5.949764139339633
1093	252839	TMEM9	1.115519403537913	0.6	6.737886120408944
1094	65993	MRPS34	1.32219283248012	0.6	5.378791814948762
1095	89837	FAM7A3	-1.7061081988090487	-0.6	-0.7586808433512499
1096	55362	TMEM63B	1.2210960646745113	0.6	5.471393247187439
1097	9508	ADAMTS3	-1.334884597421162	-0.59	1.6453178007300355
1098	10721	POLQ	2.4390451837316856	0.59	1.3904548105807164
1099	1285	COL4A3	-2.382553038416604	-0.59	-0.6013843869878392
1100	5463	POU6F1	-1.3245913351696874	-0.59	3.414528962540693
1101	176	ACAN	3.226200932913699	0.59	0.9638086990595538
1102	79007	DBNDD1	1.6106163915128981	0.59	4.051063634611061
1103	4323	MMP14	1.6158135021082947	0.59	8.285374961746982
1104	27233	SULT1C4	-1.7359230628883713	-0.59	1.0330136652833362
1105	8419	BFSP2	2.986432268869439	0.59	-2.891849917462026
1106	7107	GPR137B	1.1813623426446647	0.59	4.7048540298858095
1107	4921	DDR2	-1.8189885842925966	-0.59	4.268490075058679
1108	283383	GPR133	-1.6504286525752563	-0.59	2.3619810473470064
1109	283643	C14orf80	1.576231083525818	0.59	2.488657410297064
1110	7432	VIP	-2.158342386888792	-0.59	-3.009200797693741
1111	5997	RGS2	-1.8906919532581405	-0.59	5.526271084515403
1112	3580	CXCR2P1	2.8348571635282362	0.59	-1.5566551379931823
1113	57650	KIAA1524	2.2565550917338286	0.59	2.6266773780221326
1114	9143	SYNGR3	2.509683535877057	0.59	-0.9724211489372713
1115	79641	ROGDI	1.480876556058917	0.59	4.488915197512562
1116	9962	SLC23A2	-1.1922597378319795	-0.59	5.129625374182894
1117	65990	FAM173A	1.6403998065460037	0.59	2.4697013942473753
1118	9863	MAGI2	-1.2856189796767405	-0.59	3.4576515644761003
1119	1233	CCR4	1.8791916961925803	0.59	-0.39507240373829833
1120	541471	LOC541471	1.4471810639618667	0.59	3.9219519810981276
1121	57604	C8orf79	-1.5565345709957437	-0.59	3.7403964634245703
1122	8349	HIST2H2BE	1.4155816876854233	0.59	4.8752918209849385
1123	116441	TM4SF18	-1.5829871566603946	-0.59	3.83221364810128
1124	26472	PPP1R14B	1.46323941633615	0.58	5.91576561729663
1125	8317	CDC7	1.7997279243850006	0.58	2.6811147917431275
1126	1841	DTYMK	1.1126028465076516	0.58	4.1126906976425275
1127	3852	KRT5	-2.5033165517269724	-0.58	7.926974793288846
1128	729533	FAM72A	2.7333854915841904	0.58	-0.10825385057358619
1129	400696	LOC400696	2.3273391424954983	0.58	-2.9319906512224745
1130	26577	PCOLCE2	-3.5070136753766765	-0.58	3.16345114058699
1131	1410	CRYAB	-2.7761481758235864	-0.58	6.866996844652612
1132	762	CA4	-3.8114897627682502	-0.58	1.294701307178685
1133	2312	FLG	-2.3886869467181593	-0.58	-1.1352567113114684
1134	55851	PSENEN	1.2337151828021906	0.58	5.699568316649211
1135	10609	SC65	1.1563896744381854	0.58	4.620988175139662
1136	6374	CXCL5	-2.2015925320754155	-0.58	-0.4712911293547893
1137	128240	APOA1BP	1.3624442838391149	0.58	6.348540416333557
1138	23266	LPHN2	-1.3979816548527924	-0.58	5.621062718038596
1139	100240735	LOC100240735	-1.7220399864430214	-0.58	-0.6498629578704732
1140	3653	IPW	-1.4259623570721092	-0.58	3.326739074566839
1141	50604	IL20	3.3136958724948777	0.58	-1.0140952687209286
1142	80835	TAS1R1	-2.197049700610806	-0.58	-2.3783917383638653
1143	9469	CHST3	-1.4681767683414428	-0.58	5.4386978425651265
1144	50515	CHST11	1.4957340922257236	0.58	2.5187739624339844
1145	57088	PLSCR4	-1.5544694589378854	-0.58	5.3430060596512146
1146	374739	TEPP	-2.624416059111996	-0.58	-2.6659452393402634
1147	221091	LRRN4CL	-2.1192904667703867	-0.58	2.8653018564573545
1148	56971	CEACAM19	-1.5497029727552385	-0.58	0.6771833546059502
1149	415056	LOC415056	-2.8370847377805437	-0.58	-5.148640579964803
1150	10568	SLC34A2	-2.5053038540516783	-0.58	3.996576761968408
1151	1029	CDKN2A	1.7440347081551455	0.58	1.7345862560347973
1152	1907	EDN2	2.67074966771192	0.58	0.8772212294716695
1153	9641	IKBKE	1.2262265648216197	0.58	3.5753156518702687
1154	158471	PRUNE2	-2.088128869157594	-0.58	3.429860430009218
1155	11107	PRDM5	-1.4347649313458388	-0.58	1.7413786685493768
1156	64397	ZFP106	-1.2015395526413046	-0.58	6.8491366918870815
1157	152503	SH3D19	-1.3185455395968915	-0.58	6.792455716613601
1158	9693	RAPGEF2	-1.0663919138814442	-0.58	5.4668833066828055
1159	2149	F2R	1.3804588334482801	0.58	6.077614617205005
1160	8914	TIMELESS	1.4389436555261905	0.58	4.991961153407173
1161	91614	DEPDC7	1.4117919666608048	0.58	0.15150464110005185
1162	5311	PKD2	-1.1113926047349953	-0.58	5.538564007470995
1163	7145	TNS1	-1.773585552179045	-0.5700000000000001	8.485122704915607
1164	201633	TIGIT	2.133033574179911	0.5700000000000001	0.5049861111859617
1165	23204	ARL6IP1	1.0112608860590326	0.5700000000000001	8.184721726026678
1166	84929	FIBCD1	2.7329488429878044	0.5700000000000001	-2.0628794538570463
1167	4232	MEST	-1.5724310995158186	-0.5700000000000001	6.252487385749926
1168	257000	PLAC2	2.3713729386345315	0.5700000000000001	2.72996581884629
1169	8332	HIST1H2AL	2.6217886808259254	0.5700000000000001	-4.401694610277515
1170	79804	NBLA00301	-1.4272773965714447	-0.5700000000000001	0.6896934635661812
1171	10051	SMC4	1.5785581888990627	0.5700000000000001	6.066492396027771
1172	91687	CENPL	1.3979009819792079	0.5700000000000001	2.8070177197909194
1173	8324	FZD7	-1.6657172186181715	-0.5700000000000001	6.062228452522063
1174	78998	C8orf51	1.314049140769243	0.5700000000000001	1.4775504638469803
1175	92304	SCGB3A1	-4.336637654947864	-0.5700000000000001	1.0855416041436068
1176	4825	NKX6-1	2.3307287124935385	0.5700000000000001	-2.2359459888350566
1177	10212	DDX39	1.3385131738910439	0.5700000000000001	5.009135502567009
1178	65108	MARCKSL1	1.4972747468880243	0.5700000000000001	7.6027530342258975
1179	57106	NAT14	1.5448638649434254	0.5700000000000001	3.2224477072758786
1180	145270	PRIMA1	-1.8250175988354844	-0.5700000000000001	2.534252298090272
1181	5502	PPP1R1A	-3.440731146586195	-0.5700000000000001	4.2848908173308615
1182	127943	FCRLB	2.6490472299974823	0.5700000000000001	0.31940855839761456
1183	10361	NPM2	-1.7746900066830464	-0.5700000000000001	-0.38192466530635516
1184	84790	TUBA1C	1.1811876608906944	0.5700000000000001	7.491128948304333
1185	400322	HERC2P2	-1.5408667580471214	-0.5700000000000001	4.864031463893816
1186	9246	UBE2L6	1.2236131313696597	0.5700000000000001	6.353182638660269
1187	23177	CEP68	-1.1418432504204235	-0.5700000000000001	5.762451253207801
1188	100033820	SNORD116-28	-1.6495341167732764	-0.56	0.9460347941034918
1189	79442	LRRC2	-1.361669874898544	-0.56	1.9884732402907666
1190	10110	SGK2	-3.3092213900685388	-0.56	0.4739547764216266
1191	64222	TOR3A	1.081738974665069	0.56	5.7177321244213815
1192	195977	ANTXRL	-2.8340743410007923	-0.56	-3.416626758507933
1193	58494	JAM2	-1.2829060622043338	-0.56	4.203975815563915
1194	368	ABCC6	-2.2712104058202347	-0.56	2.0620087498517727
1195	123099	DEGS2	2.5920261214067186	0.56	4.023211194514847
1196	161253	REM2	1.571165034711245	0.56	-0.5928783710431168
1197	55022	PID1	-2.011851792574578	-0.56	3.3946500935094037
1198	116832	RPL39L	1.5554552343244141	0.56	3.5405745881172965
1199	154661	RUNDC3B	-1.5544785729176616	-0.56	1.885993143460866
1200	285349	ZNF660	-1.5189747374723863	-0.56	-0.24101250254788253
1201	89795	NAV3	-1.4712688097316295	-0.56	3.113606931178442
1202	3148	HMGB2	1.1295123842005135	0.56	6.5178177623753415
1203	4609	MYC	-1.5381044082144404	-0.56	6.836526322080095
1204	113612	CYP2U1	-1.368070100279021	-0.56	4.012195044908003
1205	3068	HDGF	1.056943831311718	0.56	8.208287305586014
1206	339290	LOC339290	-1.2530645287178686	-0.56	4.914409756403039
1207	6934	TCF7L2	-1.0824092183403842	-0.56	5.456416830134673
1208	23683	PRKD3	-1.0172150794178543	-0.56	5.591191394180389
1209	2359	FPR3	1.423204314765026	0.55	4.0012536553681635
1210	5295	PIK3R1	-1.5405432340328586	-0.55	8.135985896014088
1211	55911	APOB48R	1.6350771816550043	0.55	3.1861424567928083
1212	346157	ZNF391	-1.5553382660485722	-0.55	1.0858910007796534
1213	56099	PCDHGB7	-1.2698078352015632	-0.55	3.5694854461126257
1214	130271	PLEKHH2	-1.5890670630792285	-0.55	3.822101534713339
1215	111	ADCY5	-2.2258287171953515	-0.55	2.9849214049426056
1216	51764	GNG13	2.8361902473155416	0.55	-5.016389707020474
1217	399959	LOC399959	-1.4752697894621791	-0.55	4.511453802767431
1218	11076	TPPP	-1.8293957114352355	-0.55	3.600794592919927
1219	81839	VANGL1	1.246869974451186	0.55	5.311106089407743
1220	53831	GPR84	2.1867859552325104	0.55	-0.9234033537152365
1221	127	ADH4	-2.4053460153868462	-0.55	-0.9870543873842144
1222	320	APBA1	-1.639081217552495	-0.55	3.3985851081886147
1223	65263	PYCRL	1.1318181854077023	0.55	3.9040897640530043
1224	2037	EPB41L2	-1.351082314480029	-0.55	6.62646434958319
1225	127281	C1orf93	1.181888976405842	0.55	5.262405478169668
1226	5493	PPL	-1.2696395843204922	-0.55	6.7505379702889
1227	117	ADCYAP1R1	-2.0567016122636463	-0.54	-0.5505274388553082
1228	283174	LOC283174	-2.4137144196798523	-0.54	1.4885021758705792
1229	375775	PNPLA7	-1.4822631357450933	-0.54	3.7406607319219405
1230	28316	CDH20	-2.877114328182924	-0.54	-1.9905808619800385
1231	2740	GLP1R	-3.0615302603283867	-0.54	-1.7598506319053682
1232	29091	STXBP6	-1.9262292623026502	-0.54	0.12622980388339278
1233	100169890	PEG3AS	-2.592515028848811	-0.54	-3.311786873415853
1234	79686	C14orf139	-2.425197912155728	-0.54	3.1438367426002563
1235	2938	GSTA1	-3.140992821606483	-0.54	0.2634254897577335
1236	374864	C18orf34	-1.9223284629107824	-0.54	0.5047482082369709
1237	1808	DPYSL2	-1.1068713417842855	-0.54	7.181525369607608
1238	643719	LOC643719	-2.004092084942535	-0.54	-0.6261868316948646
1239	2261	FGFR3	1.8280380163531824	0.54	3.043579337733048
1240	2273	FHL1	-2.7822856459244836	-0.54	6.737099204792697
1241	415117	STX19	-2.2489907370207374	-0.54	-0.288776472830214
1242	10362	HMG20B	1.0205042275525873	0.54	6.189406321399734
1243	678	ZFP36L2	-1.2649792006764267	-0.54	8.372069150360698
1244	83666	PARP9	1.1941541872152512	0.54	6.331783088109255
1245	26051	PPP1R16B	-1.785684006404859	-0.54	3.7563907112325063
1246	100128191	LOC100128191	1.570147173569782	0.54	1.2240862483410677
1247	6711	SPTBN1	-1.327827080737256	-0.54	9.028827305690145
1248	94137	RP1L1	-1.7462567529584783	-0.54	-1.384425232588035
1249	7881	KCNAB1	-1.6258861691975188	-0.54	2.7297561842870093
1250	23504	RIMBP2	-1.8366529304245411	-0.54	-0.8888955529475139
1251	115560	ZNF501	-1.1767850695690725	-0.54	2.486650028619308
1252	84627	ZNF469	1.4637081625543518	0.54	4.085432922533657
1253	340273	ABCB5	-1.6619390470064364	-0.54	1.951288762659541
1254	9002	F2RL3	1.4978353952083252	0.54	2.3441290130688284
1255	151636	DTX3L	1.0602934229138512	0.54	6.563495131578331
1256	146802	SLC47A2	-2.002208746779269	-0.53	-1.7499171965566473
1257	317719	KLHL10	-2.1224029348686635	-0.53	-3.151064717338962
1258	84326	C16orf13	1.3214564160926008	0.53	4.788934125436694
1259	118980	SFXN2	1.429037781272808	0.53	4.400777330315189
1260	30832	ZNF354C	-1.488663646311446	-0.53	1.5691026625775868
1261	1543	CYP1A1	-2.5166269588083967	-0.53	-3.157814342394338
1262	6517	SLC2A4	-2.946179162418793	-0.53	2.6274996814781644
1263	1894	ECT2	1.7794448629707347	0.53	4.98447616677454
1264	10262	SF3B4	0.9670491095375393	0.53	6.429315546971027
1265	9001	HAP1	-2.40202913687277	-0.53	0.44122867225498275
1266	91543	RSAD2	1.9145343956765122	0.53	4.198726931037535
1267	1672	DEFB1	-1.8047441116196183	-0.53	1.8620051490905665
1268	4856	NOV	-1.4538925644339493	-0.53	3.1907721367553417
1269	6769	STAC	-1.8537462992018274	-0.53	1.4964702308681106
1270	1780	DYNC1I1	-1.3962092327613613	-0.53	1.0678300729167527
1271	162632	LOC162632	-1.4756234200557108	-0.53	2.681242753245486
1272	55073	LRRC37A4	-1.4795648409956192	-0.53	2.537519784603462
1273	55066	PDPR	-1.1854047604569318	-0.53	5.499505881008041
1274	51291	GMIP	1.11971140441172	0.53	3.9912172556333925
1275	55294	FBXW7	-1.2179153968559338	-0.53	4.8267011433266696
1276	552900	BOLA2	1.0544195086500692	0.53	4.739252332756157
1277	390	RND3	-1.6166231749867637	-0.52	6.169266028285996
1278	8736	MYOM1	-2.5813267633273402	-0.52	2.8722153580122605
1279	286257	C9orf142	1.102272239290035	0.52	3.9145109277466403
1280	55323	LARP6	-1.6166875341323381	-0.52	3.7877022619546565
1281	83733	SLC25A18	-1.9741102635600256	-0.52	0.36219408257989344
1282	126	ADH1C	-2.896856004912037	-0.52	1.9068561592847455
1283	23460	ABCA6	-1.8042260164794284	-0.52	3.6211403009026992
1284	541468	C1orf190	-1.4099484300536336	-0.52	0.7373801354270056
1285	54674	LRRN3	-2.200830049654396	-0.52	1.6927030414811415
1286	56833	SLAMF8	1.5658194583418878	0.52	2.95793171139947
1287	203328	SUSD3	1.9788926658008672	0.52	3.9926949724663277
1288	1811	SLC26A3	-3.769069574397662	-0.52	0.2588502910906723
1289	84502	JPH4	-1.8111727269258855	-0.52	-0.06452601460807579
1290	8909	ENDOU	-1.7854887614452732	-0.52	-1.0364941297961938
1291	5332	PLCB4	-1.4693690203581191	-0.52	3.777675464361388
1292	4281	MID1	-1.7000096230807604	-0.52	4.43105835220129
1293	112597	NCRNA00152	1.2903797999129132	0.52	3.5359358561619376
1294	6898	TAT	-3.4062100797067973	-0.52	4.794467516187238
1295	2901	GRIK5	-1.7078291588864658	-0.52	0.4616937221631766
1296	54798	DCHS2	-1.5294376425818124	-0.52	1.0784895887956307
1297	7433	VIPR1	-1.5088563089243383	-0.52	4.1019017368033115
1298	64761	PARP12	1.0392013460735592	0.52	4.995002731732773
1299	1776	DNASE1L3	-2.073920369789176	-0.52	1.4801117118288862
1300	79633	FAT4	-1.2992743285216475	-0.52	4.2566117838197846
1301	27190	IL17B	-2.261125070899846	-0.52	-0.07531675983869411
1302	4218	RAB8A	1.013919634139928	0.52	6.046477038807682
1303	345274	SLC10A6	-2.1032822290672755	-0.52	-0.2387012911753368
1304	10461	MERTK	-1.248691922058488	-0.52	3.530254366774433
1305	80731	THSD7B	-1.5462855542084832	-0.52	1.7448021706503278
1306	2051	EPHB6	-1.631340004153546	-0.52	2.8960214619402365
1307	494513	DFNB59	-1.265805808077896	-0.52	0.7593525923324053
1308	144132	DNHD1	-1.550449306478612	-0.52	2.5025040782247787
1309	10396	ATP8A1	-1.0814385731970393	-0.52	3.8065884744893506
1310	7004	TEAD4	1.2139108063333564	0.52	3.4208117617649663
1311	9058	SLC13A2	-3.737103220811772	-0.51	1.5492966635395586
1312	9397	NMT2	-1.4407990282258363	-0.51	4.884955484203112
1313	10391	CORO2B	-1.6645490505796459	-0.51	2.938693846125697
1314	79627	OGFRL1	-1.3935395596326277	-0.51	5.12695634267021
1315	8425	LTBP4	-1.6205366597115638	-0.51	6.13431003497962
1316	993	CDC25A	1.7395431451570946	0.51	1.523946698982922
1317	23051	ZHX3	-1.0091768278838915	-0.51	5.534490454842511
1318	5648	MASP1	-2.8755506745520973	-0.51	0.24485140612438228
1319	116496	FAM129A	-1.5246986701047858	-0.51	6.964481532652835
1320	9340	GLP2R	-3.7374262258815643	-0.51	-4.176717436674502
1321	5990	RFX2	-1.7050978348693882	-0.51	3.31569720349141
1322	33	ACADL	-3.5721900304203986	-0.51	0.27277038496409045
1323	7040	TGFB1	1.4383518635794939	0.51	5.1755826711728545
1324	84689	MS4A14	1.9352555558903877	0.51	1.9342873941857543
1325	26047	CNTNAP2	2.5910905765786505	0.51	2.438687099303222
1326	23252	OTUD3	-1.0846101914837527	-0.51	3.986127465485203
1327	197320	ZNF778	-1.11434385385371	-0.51	2.1685502760502096
1328	23138	N4BP3	1.6837804834100503	0.51	3.9980035542638475
1329	4969	OGN	-2.252477384710745	-0.51	5.176205202029092
1330	3745	KCNB1	-2.3537852755959414	-0.51	0.9305742511733053
1331	113230	LOC113230	1.5923873745644272	0.51	2.704935469438069
1332	149603	RNF187	0.9904116347351888	0.51	7.110815252112552
1333	7203	CCT3	1.0131250862206298	0.51	8.295861800104984
1334	79586	CHPF	1.3215353396616625	0.51	6.173563964886422
1335	338328	GPIHBP1	-2.29771329428788	-0.51	2.9864204988406087
1336	6322	SCML1	-1.1874534285253318	-0.51	2.531180392759645
1337	90861	HN1L	1.083168173548416	0.51	7.393818925062484
1338	100131434	LOC100131434	-1.6603272089988008	-0.51	0.7550759487646437
1339	54972	TMEM132A	1.6362637155260236	0.51	4.893199526077355
1340	94097	SFXN5	1.7176867830572229	0.51	4.432890562073566
1341	10970	CKAP4	1.0616945264600917	0.51	6.889494361150771
1342	283796	GOLGA9P	-1.5075263673208397	-0.51	0.5575209392648285
1343	131544	CRYBG3	-1.4326008953932114	-0.51	4.387198588632027
1344	54947	LPCAT2	-1.2644334451164425	-0.51	5.254555625707087
1345	9184	BUB3	0.9538852975559623	0.51	6.760581915588165
1346	3182	HNRNPAB	1.1409802648255931	0.51	7.177660686158808
1347	55038	CDCA4	1.1836354487554468	0.51	3.732161561680563
1348	11238	CA5B	-1.0083389597730803	-0.51	4.1390252118785344
1349	60468	BACH2	-1.449187228987489	-0.5	3.0363538894647895
1350	1002	CDH4	-2.123224494896833	-0.5	-1.4641737197203457
1351	6574	SLC20A1	1.2789024178375896	0.5	5.751317084681294
1352	100131187	TSTD1	1.2572924045056326	0.5	5.306818581598798
1353	79870	BAALC	-1.8757958572944324	-0.5	1.4076423963637066
1354	51678	MPP6	-1.4556692535753393	-0.5	1.5359465890154302
1355	79258	MMEL1	1.5742820958905637	0.5	0.9574968393406891
1356	6579	SLCO1A2	-2.178443152327938	-0.5	1.124077134788746
1357	4223	MEOX2	-1.988169254148312	-0.5	3.1599785734595645
1358	23170	TTLL12	1.2341368725332766	0.5	6.020071197133598
1359	66004	LYNX1	-1.6279304646785153	-0.5	3.9350456105844605
1360	25818	KLK5	-3.1233684461769955	-0.5	3.000010574003598
1361	4085	MAD2L1	1.9095507599909778	0.5	3.218464714776529
1362	253827	MSRB3	-1.376188738684149	-0.5	6.306884954215483
1363	5979	RET	2.339877613557341	0.5	4.042730618586955
1364	22977	AKR7A3	2.445002593665946	0.5	2.7344373171348924
1365	84856	LOC84856	-1.4083951502108132	-0.5	1.0036400474806848
1366	27147	DENND2A	-1.5266253218032568	-0.5	3.407111773999298
1367	23072	HECW1	-1.6468908892064744	-0.5	-0.8474109663364526
1368	55056	FLJ10038	-1.0181395717613968	-0.5	3.8800669302470894
1369	115290	FBXO17	-1.1600296785799593	-0.5	3.2364382967452325
1370	57524	CASKIN1	1.216704782737874	0.5	2.926729118202318
1371	1489	CTF1	-1.6082243930442899	-0.5	2.5824927931683623
1372	389792	IER5L	1.6588225310503306	0.5	2.909921852281559
1373	93100	NAPRT1	1.2458584389255407	0.5	4.87767268119807
1374	4931	NVL	1.1388073523757782	0.5	5.116912593827412
1375	79960	PHF17	-1.0662500132757657	-0.5	5.950116490515632
1376	6530	SLC6A2	-2.8001474421663257	-0.49	-1.3230997871572674
1377	130399	ACVR1C	-3.690282111929122	-0.49	2.412474699504399
1378	340554	ZC3H12B	-1.2594883373773762	-0.49	1.6387138086684296
1379	9601	PDIA4	0.9925779776663558	0.49	7.420872039711366
1380	84680	ACCS	-1.274592072965867	-0.49	3.4285471410492936
1381	1958	EGR1	-2.064230241014472	-0.49	8.538170278938653
1382	29965	C16orf5	-1.0140027290534266	-0.49	4.6436696485917865
1383	651	BMP3	-2.4351462580849255	-0.49	-0.0022636999840591034
1384	4360	MRC1	-1.8110886667093844	-0.49	3.627582316250064
1385	9718	ECE2	1.5050389603734038	0.49	2.5079347575059256
1386	441161	OOEP	-2.6504461708488	-0.49	-4.27537630890263
1387	79780	CCDC82	-1.3370262784890772	-0.49	4.099434208250657
1388	3861	KRT14	-2.750071975678354	-0.49	7.322670445756342
1389	3162	HMOX1	1.5195627467945243	0.49	4.688308130785425
1390	2630	GBAP1	1.070460623848787	0.49	3.0410269448827396
1391	80333	KCNIP4	-1.295857465563393	-0.49	0.2705920977164035
1392	8123	PAR5	-2.4580565317168186	-0.49	-0.05713620157098059
1393	121506	ERP27	1.9784570809818371	0.49	2.9071395734197214
1394	3667	IRS1	-1.4988744275152464	-0.49	6.16522019063551
1395	56981	PRDM11	-1.3641575960130536	-0.49	0.220183663762907
1396	79759	ZNF668	1.2835946727569927	0.49	3.158400035989683
1397	90417	C15orf23	1.1541832987757052	0.49	3.559839681947357
1398	5261	PHKG2	0.9547187433557135	0.49	4.617678679470659
1399	2123	EVI2A	1.1405577670873475	0.49	3.3882024776405197
1400	3965	LGALS9	1.315910541786814	0.49	5.432056266165419
1401	7273	TTN	-1.295528662964067	-0.49	3.3250204637966045
1402	60681	FKBP10	1.2373234171372287	0.49	6.595229221519878
1403	125950	RAVER1	0.8652133584378423	0.49	5.672169859074971
1404	342371	ATXN1L	-1.004619519644507	-0.49	6.0180099665877185
1405	152006	RNF38	-0.960078222871945	-0.49	5.926595507805561
1406	25945	PVRL3	-1.5459829850973648	-0.48	2.0281432229544003
1407	56261	GPCPD1	-1.173047684843328	-0.48	5.4618723253001855
1408	128153	SPATA17	1.653583943995963	0.48	1.4088241755167992
1409	116255	MOGAT1	-3.383376509398428	-0.48	-4.87433111409438
1410	339479	FAM5C	-3.5912489120627464	-0.48	-3.5533240209875707
1411	576	BAI2	1.9603572183730549	0.48	4.120320078173117
1412	132884	EVC2	-1.1838738510133722	-0.48	2.766200973107036
1413	84747	UNC119B	-1.228302918310837	-0.48	5.602606201083811
1414	51121	RPL26L1	1.1229191939661924	0.48	4.2807313458089284
1415	9172	MYOM2	-1.7166852234676804	-0.48	0.8881742588109581
1416	10753	CAPN9	2.5366388609780266	0.48	1.1234052301091704
1417	389033	LOC389033	2.446682213803018	0.48	-0.809549678859878
1418	57761	TRIB3	1.390885507682459	0.48	4.491922171964205
1419	135112	NCOA7	-1.153082642249815	-0.48	5.917304890321709
1420	9514	GAL3ST1	-2.145324722776669	-0.48	-1.9021846557410225
1421	51209	RAB9B	-1.4531206487839585	-0.48	-0.8241639141254604
1422	23195	MDN1	-1.2927057117659662	-0.48	5.77262832359864
1423	23710	GABARAPL1	-1.4736588671230892	-0.48	5.952347964635576
1424	2159	F10	-1.9149583558892989	-0.47000000000000003	1.7446328900202601
1425	1155	TBCB	1.1588864613388468	0.47000000000000003	5.4442760358363955
1426	51704	GPRC5B	-1.32793558288658	-0.47000000000000003	5.411733553880843
1427	10090	UST	-1.4358881037287963	-0.47000000000000003	3.5728983399122467
1428	9882	TBC1D4	-1.2727646626220406	-0.47000000000000003	6.156409447833411
1429	55328	RNLS	-1.2467540737178948	-0.47000000000000003	2.7342668652369375
1430	65062	ALS2CR4	-1.131737726624854	-0.47000000000000003	5.516607670210124
1431	5522	PPP2R2C	2.788731980205666	0.47000000000000003	1.7860960201860403
1432	55366	LGR4	-1.428026835020632	-0.47000000000000003	5.671172741020772
1433	55862	ECHDC1	-1.5659791680012292	-0.47000000000000003	5.624042339749842
1434	3484	IGFBP1	-2.9643116269307734	-0.47000000000000003	-2.008207161140631
1435	216	ALDH1A1	-2.149058060180774	-0.47000000000000003	5.331393968920281
1436	23057	NMNAT2	-1.6243901793372844	-0.47000000000000003	2.3790489005471462
1437	11209	MST1P2	-1.8753107557490747	-0.47000000000000003	1.3349473476408669
1438	220001	VWCE	-1.6442836995602017	-0.47000000000000003	-0.24089320961718796
1439	374877	C19orf45	1.8158826303775042	0.47000000000000003	-1.5127663287297768
1440	652965	SNORA48	-2.2527894672660844	-0.47000000000000003	-3.671750504463774
1441	6581	SLC22A3	-2.2597485902013332	-0.47000000000000003	2.0719341445378
1442	4664	NAB1	-1.0186071800461076	-0.47000000000000003	5.732641688915334
1443	51599	LSR	1.4933780351403125	0.47000000000000003	6.16345967007853
1444	1293	COL6A3	1.9477070781544814	0.47000000000000003	9.75346897556579
1445	283871	PGP	1.1116415744516317	0.47000000000000003	3.640312882006017
1446	378805	FLJ43663	-1.3022816018911143	-0.47000000000000003	2.2821898463764376
1447	4832	NME3	1.3430051968989696	0.47000000000000003	4.717524721968053
1448	641	BLM	1.4371657061753471	0.47000000000000003	2.2704065262640394
1449	9647	PPM1F	-1.1046688297436398	-0.47000000000000003	5.318126178747843
1450	4796	NFKBIL2	1.2709460016128826	0.47000000000000003	3.476056330476764
1451	2597	GAPDH	1.0496018414021675	0.47000000000000003	10.713559631912782
1452	11279	KLF8	-1.262470469061226	-0.47000000000000003	3.961105645590688
1453	51236	C8orf30A	1.032866811240432	0.47000000000000003	4.515425546655927
1454	51629	SLC25A39	0.9189847495971323	0.47000000000000003	6.447239626444144
1455	6726	SRP9	0.9591149238217874	0.47000000000000003	8.190803101276517
1456	113000	RPUSD1	1.0569044280669493	0.47000000000000003	3.860260161613774
1457	26149	ZNF658	-1.0542464024612506	-0.47000000000000003	2.7094165493529574
1458	8935	SKAP2	-1.0270507296124958	-0.47000000000000003	5.393338551211298
1459	1740	DLG2	-1.695981817792318	-0.46	1.4437997709893857
1460	133584	EGFLAM	-1.3155515878622492	-0.46	4.364379139021915
1461	13	AADAC	-2.601074808008375	-0.46	-0.308643226513506
1462	84300	C6orf125	1.0683533092734903	0.46	4.938917167072959
1463	375	ARF1	0.9808579308009214	0.46	8.869696678119121
1464	9194	SLC16A7	-2.427593172553564	-0.46	1.50875586808831
1465	81553	FAM49A	-1.1758821888880102	-0.46	2.824260139655486
1466	388335	TMEM220	-1.8609334345508188	-0.46	2.8797211501178857
1467	648740	LOC648740	-1.9619295654645954	-0.46	0.711222053761033
1468	4062	LY6H	3.384597719108664	0.46	-2.5390155751158923
1469	442319	ZNF727	-2.327517817218054	-0.46	-0.11636349947423955
1470	84270	C9orf89	1.2299136601452019	0.46	3.7992788227558387
1471	389337	ARHGEF37	-1.5350446003096396	-0.46	5.349789254266866
1472	4151	MB	2.064136804607776	0.46	3.447202596301199
1473	3821	KLRC1	-1.7254550520884258	-0.46	-0.7288578669416893
1474	1102	RCBTB2	-1.0439603225446388	-0.46	4.328379371458092
1475	6282	S100A11	1.3238808947828513	0.46	8.27267573721781
1476	6772	STAT1	1.1544799184514143	0.46	7.90213565760506
1477	4303	FOXO4	-1.2076737904295818	-0.46	4.9234707341997925
1478	8850	KAT2B	-1.2294453994548415	-0.46	4.512757378985021
1479	11270	NRM	1.0062667400040217	0.46	3.943702885213033
1480	285533	RNF175	-1.434903477907493	-0.46	-0.18307119897493293
1481	26355	FAM162A	1.0855899659361758	0.46	5.505187004931383
1482	8643	PTCH2	-1.4819526331154478	-0.46	1.392241818045397
1483	29767	TMOD2	-1.3227216280963772	-0.46	4.3637107137387865
1484	10413	YAP1	-1.0205297023531366	-0.46	7.444613311343718
1485	5993	RFX5	0.925309554273109	0.46	5.62361371790268
1486	57658	CALCOCO1	-1.1291285564448352	-0.46	6.6429454545542015
1487	3680	ITGA9	-1.2133983160624122	-0.46	3.8676981951377924
1488	140885	SIRPA	-1.2163840074653454	-0.46	6.358966041982444
1489	90522	YIF1B	1.1094263996891294	0.46	4.430248251726164
1490	54982	CLN6	0.9190376698645437	0.46	5.231516293789609
1491	220042	C11orf82	1.730491546143154	0.45	2.3627213995147707
1492	9759	HDAC4	-1.0176068154941824	-0.45	4.226156934590812
1493	230	ALDOC	-2.3500245606166335	-0.45	4.727123273307781
1494	1073	CFL2	-1.5267765793539323	-0.45	4.816426447725759
1495	54625	PARP14	0.9055597770905387	0.45	6.688079668019351
1496	23416	KCNH3	-2.2101645664799707	-0.45	-0.3814644026209886
1497	84722	PSRC1	1.5363907951913862	0.45	2.3879390592022514
1498	9518	GDF15	2.9904234574731245	0.45	2.1307648705871234
1499	55920	RCC2	1.0203270639709	0.45	7.423322402214995
1500	10755	GIPC1	1.1850763375218858	0.45	6.175516861597359
1501	55273	TMEM100	-2.533908781562607	-0.45	2.0303698696600043
1502	84152	PPP1R1B	-2.968831643348474	-0.45	5.245178573982072
1503	54507	ADAMTSL4	-1.9018331355058367	-0.45	3.8342949102882335
1504	388228	SBK1	1.8238869168412328	0.45	3.6536831138479413
1505	27151	CPAMD8	-2.0505884451197733	-0.45	3.9316389319041756
1506	147920	IGFL2	3.4790402438881354	0.45	-1.2943777586577514
1507	7355	SLC35A2	1.0635674781151485	0.45	4.974716949912071
1508	64506	CPEB1	-1.4785104924334074	-0.45	1.3016589851289366
1509	23650	TRIM29	-2.117774282736661	-0.45	6.145460594569787
1510	126321	C19orf28	1.1994445508688583	0.45	5.170510055873597
1511	89832	CHRFAM7A	-1.4943175886679712	-0.45	-0.5417364765560873
1512	6183	MRPS12	0.9928555904148448	0.45	4.039450043302234
1513	5054	SERPINE1	1.7723729111221955	0.45	5.723247023493148
1514	55335	NIPSNAP3B	-1.8028090445324527	-0.45	2.195234624728827
1515	117286	CIB3	2.7383581936136125	0.45	-3.5432389030637963
1516	8399	PLA2G10	1.9982272121256401	0.45	-1.5140368854588424
1517	22844	FRMPD1	-2.1203536371559935	-0.45	-0.2955506360969718
1518	55771	PRR11	1.877142246227085	0.45	1.4304227510854135
1519	9144	SYNGR2	0.940165433717802	0.45	7.26552610673772
1520	1185	CLCN6	-1.0497464786664832	-0.45	4.3399209602286994
1521	65078	RTN4R	1.861776042098032	0.45	1.2138480140415853
1522	404201	C4orf12	-1.3997287899483024	-0.45	0.6060615438756675
1523	3708	ITPR1	-1.7136312893028733	-0.45	6.596438891179356
1524	4783	NFIL3	-1.411913532588154	-0.45	4.862693329482353
1525	9158	FIBP	0.9253844678552364	0.45	5.62890862181221
1526	23148	NACAD	-1.363079968405074	-0.45	2.6831241777802988
1527	4998	ORC1L	1.602835712883091	0.45	1.5726794730213873
1528	9091	PIGQ	1.1439894431305646	0.45	5.367294587400385
1529	115207	KCTD12	-1.0636865801098712	-0.45	7.362085768288375
1530	6616	SNAP25	-1.7901287370640242	-0.45	-0.5563413038857898
1531	342926	ZNF677	-1.081515612179791	-0.45	2.499718612518892
1532	84231	TRAF7	0.9046098965914328	0.45	6.505669517734644
1533	11251	GPR44	-1.508995621678495	-0.45	-0.4170602525481757
1534	6594	SMARCA1	-1.27515331001545	-0.45	5.834830228109339
1535	114876	OSBPL1A	-1.0875809766530427	-0.45	6.554704730850861
1536	5465	PPARA	-1.088528519721452	-0.45	4.815499234502807
1537	79447	C16orf53	1.0204830288058782	0.45	5.467331868457682
1538	142	PARP1	1.0635898912318147	0.45	7.674587138049704
1539	4804	NGFR	-1.6040338460039878	-0.44	4.753136307892017
1540	83853	ROPN1L	2.096953328697863	0.44	-1.2331177620288416
1541	9047	SH2D2A	1.795442817061577	0.44	0.6631159634007046
1542	221476	PI16	-3.3752179565187106	-0.44	3.5669910829133182
1543	354	KLK3	-3.571158340174512	-0.44	-2.8155245745492885
1544	491	ATP2B2	-2.014692401469784	-0.44	-1.0569956799856184
1545	3628	INPP1	-1.0654840058043928	-0.44	3.9555084755346943
1546	259307	IL4I1	1.4467288983561664	0.44	2.6737073741363178
1547	5005	ORM2	4.584493159161472	0.44	-3.012795006492125
1548	118442	GPR62	-1.898974461253944	-0.44	-2.854652887600729
1549	132299	OCIAD2	0.9441952112398012	0.44	4.930366249693965
1550	730112	FAM166B	-1.935981812099861	-0.44	-0.01353614171317988
1551	28956	ROBLD3	1.4518650984447814	0.44	5.093644150949027
1552	2835	GPR12	-1.8560053536781362	-0.44	0.5345355917214414
1553	341346	C12orf70	2.1260152596996686	0.44	-3.7676469415675427
1554	79190	IRX6	-2.2101500918325736	-0.44	0.4631106406191814
1555	84795	PYROXD2	-1.4711623233937325	-0.44	3.724720124087935
1556	51277	DNAJC27	-0.9605972275379552	-0.44	3.2301831505205794
1557	10733	PLK4	1.7411244408743436	0.44	2.694458083993332
1558	55222	LRRC20	1.126282039041393	0.44	3.397389260365557
1559	660	BMX	-1.8534583158766296	-0.44	1.4037178265297447
1560	2660	MSTN	-2.043511935131737	-0.44	-1.9394237367729095
1561	1465	CSRP1	-1.2195037545460339	-0.44	8.811142911792635
1562	9454	HOMER3	1.102547524238602	0.44	4.430946473577193
1563	3356	HTR2A	-2.1113623565194164	-0.44	-0.9869938073225979
1564	2690	GHR	-2.021472718291508	-0.44	5.401307766140618
1565	1174	AP1S1	0.9432870184670172	0.44	5.128819820489061
1566	65983	GRAMD3	-1.653654891501767	-0.44	5.440526007592003
1567	84733	CBX2	1.6410900222543128	0.44	2.175251021112024
1568	7186	TRAF2	0.961553915828503	0.44	4.1658103582238315
1569	79169	C1orf35	1.074838946297559	0.44	3.491692889309449
1570	58527	C6orf115	0.9973756549484221	0.44	4.470733558670734
1571	79751	SLC25A22	1.1676520869418379	0.44	3.9144178024434644
1572	54187	NANS	1.0445671366645695	0.44	5.651675402721517
1573	51477	ISYNA1	1.1382901642170609	0.44	5.490767894242511
1574	140733	MACROD2	-1.1097429251302486	-0.44	2.615392983557849
1575	220134	SKA1	1.2316062523141826	0.44	2.7343599102633265
1576	221336	BEND6	1.3530768988945259	0.44	0.9636168512256897
1577	166647	GPR125	-1.0666713740897618	-0.44	5.52313130455723
1578	154881	KCTD7	-0.9827930538144443	-0.44	3.9625275876698955
1579	471	ATIC	0.9472921617589838	0.44	6.713901868315396
1580	4615	MYD88	0.8429542795061306	0.44	5.8547708496722075
1581	729467	LOC729467	-3.317625074586342	-0.43	-5.355485234481661
1582	55599	RNPC3	-1.157651607384036	-0.43	3.191745978405849
1583	339483	MTMR9L	-1.3512915982529614	-0.43	2.1123308078072145
1584	10124	ARL4A	-1.4102562291857534	-0.43	5.254054293649296
1585	167691	LCA5	-1.3744178495859039	-0.43	3.5703043060984148
1586	150223	YDJC	1.1216949522623414	0.43	3.217898958946234
1587	79726	WDR59	-0.9603671991034923	-0.43	4.7656377675939945
1588	6286	S100P	4.052775730861095	0.43	1.2169383745199895
1589	85407	NKD1	1.3749459789143132	0.43	0.16471882114559394
1590	1404	HAPLN1	4.320324839637987	0.43	-1.6358328964856481
1591	29095	ORMDL2	1.0061984701120397	0.43	4.77024286090194
1592	2001	ELF5	-2.895683095042443	-0.43	4.2568618100919515
1593	138162	C9orf116	1.8485174702439295	0.43	2.035986915629664
1594	10095	ARPC1B	1.2844680606464742	0.43	6.32321003011413
1595	9048	ARTN	2.4706294439527468	0.43	-0.20087568116450574
1596	7058	THBS2	1.887873016249943	0.43	7.712369717715481
1597	165	AEBP1	1.7176491161894898	0.43	8.767061626482812
1598	25976	TIPARP	-1.1595547733818785	-0.43	6.016714057108545
1599	114780	PKD1L2	-2.063245635800722	-0.43	1.005998952286306
1600	657	BMPR1A	-0.8792697555123394	-0.43	5.4414782040274625
1601	57553	MICAL3	-1.1755351008617365	-0.43	5.647256653798112
1602	440738	MAP1LC3C	-1.5980198894796354	-0.43	1.2162330623316926
1603	407975	MIR17HG	-1.3050882354723639	-0.43	0.04989972906933393
1604	2770	GNAI1	-2.1552319144417558	-0.43	4.455743908925723
1605	7805	LAPTM5	1.1353650856810822	0.43	7.171364307089425
1606	114905	C1QTNF7	-2.1927736542789202	-0.43	1.4116946503725336
1607	2592	GALT	-1.0220855744887702	-0.43	3.6056441815515763
1608	11173	ADAMTS7	1.5419022863731093	0.43	2.662166958832324
1609	283927	NUDT7	-1.6592507120184081	-0.43	2.1005845604358293
1610	7691	ZNF132	-1.1944017980213975	-0.43	2.294326790611376
1611	55010	C12orf48	1.4039301453554887	0.43	2.3494714851484373
1612	57546	PDP2	-1.2386257971001546	-0.43	3.1944880212720825
1613	5331	PLCB3	1.0096196149342365	0.43	5.218902985245285
1614	11230	PRAF2	1.2280642655459055	0.43	4.663662482411182
1615	9353	SLIT2	-1.2055793217337838	-0.43	4.233536078803896
1616	10010	TANK	-0.9862639291000194	-0.43	5.834027680745186
1617	54978	C2orf18	1.0692070795357766	0.43	6.386868439584852
1618	2288	FKBP4	1.043484232106024	0.43	7.863230888094165
1619	1072	CFL1	1.0575654076959755	0.43	9.193474385809603
1620	55634	ZNF673	-0.8726032045074099	-0.43	3.6340406608844296
1621	80194	TMEM134	0.8513672266211239	0.43	4.448774189416014
1622	57655	GRAMD1A	0.9513833718215892	0.42	5.755667455914958
1623	51201	ZDHHC2	-1.4906283178565483	-0.42	4.105966556424359
1624	56977	STOX2	-1.7359932214735327	-0.42	0.7959563185753864
1625	4885	NPTX2	3.4281039673856313	0.42	0.27905300139127515
1626	5437	POLR2H	0.9279431231066073	0.42	5.0337520165666785
1627	8482	SEMA7A	1.3296154453795301	0.42	2.228916755713664
1628	8434	RECK	-1.3083729148459813	-0.42	4.798749558773406
1629	7102	TSPAN7	-1.7913645623826595	-0.42	4.852520669643511
1630	146956	EME1	1.497091771930177	0.42	1.601005881651079
1631	80758	PRR7	1.583679120524488	0.42	0.3087572908034583
1632	64754	SMYD3	1.3576710940328809	0.42	4.382003871182465
1633	388753	C1orf31	1.130137521540444	0.42	3.7937655290523598
1634	121551	BTBD11	-1.4623340854102986	-0.42	2.8542452782655072
1635	349196	LOC349196	-1.0571597429242707	-0.42	3.3773412951616377
1636	83541	FAM110A	1.262191581221342	0.42	3.9493264960908516
1637	5017	OVOL1	1.939909353140542	0.42	2.776142154857923
1638	51094	ADIPOR1	0.9804220981160062	0.42	7.287481722071746
1639	51148	CERCAM	1.160370542961792	0.42	5.766186400947223
1640	3604	TNFRSF9	2.194236646231818	0.42	-0.9590093186359612
1641	6923	TCEB2	1.180708559011235	0.42	6.304488038270326
1642	10809	STARD10	1.673988934721441	0.42	6.366704741061392
1643	7163	TPD52	1.457152270676474	0.42	7.2832025488895455
1644	799	CALCR	-1.7279124557192274	-0.42	-1.0779241551800989
1645	6853	SYN1	1.4838776470921862	0.42	-0.1576469180136554
1646	84162	KIAA1109	-1.1764279277021399	-0.42	6.785614629159656
1647	1356	CP	-2.4922545495822392	-0.42	4.340091932296093
1648	100126784	LOC100126784	-1.791733845315304	-0.42	1.2600629430798673
1649	875	CBS	1.6018878012421962	0.42	3.1526433950690422
1650	120329	CASP12	-1.4965876714599908	-0.42	-1.9277395527739916
1651	83987	CCDC8	-1.7769553127549373	-0.42	4.611529675377656
1652	154386	C6orf195	-1.8304542898194898	-0.42	-4.120686318015731
1653	80310	PDGFD	-1.440522689827767	-0.42	5.7256297420050135
1654	170261	ZCCHC12	-1.6589728080273929	-0.42	-1.648145063071103
1655	5858	PZP	-1.4259761866657805	-0.42	1.693582708684663
1656	9075	CLDN2	-2.243291667979677	-0.42	-1.6768086145183903
1657	29958	DMGDH	-2.3703073918027195	-0.42	0.967629422693548
1658	100132565	GOLGA8F	-1.740074653004253	-0.42	-2.8912140000918796
1659	3249	HPN	2.0094628157477414	0.42	3.745909975733293
1660	387119	C6orf204	-1.3103482805569202	-0.42	1.1789667120276859
1661	2629	GBA	0.975032403910615	0.42	6.340297910974685
1662	10195	ALG3	1.016459055438794	0.42	5.023045140917482
1663	352999	C6orf58	-2.088443125552156	-0.42	-4.920399414768031
1664	533	ATP6V0B	1.1856480967988425	0.42	6.214287937821304
1665	11015	KDELR3	1.683766502644759	0.42	4.9657652144134685
1666	1112	FOXN3	-1.0937386684417947	-0.42	6.694459126466947
1667	2063	NR2F6	1.0032976641795506	0.42	5.355635724925661
1668	7538	ZFP36	-1.3532622122356062	-0.42	7.748249078163203
1669	79888	LPCAT1	1.1282594759801616	0.42	5.9821341858941945
1670	79734	KCTD17	1.223935127804883	0.42	2.7871209144471214
1671	5763	PTMS	1.1045186046134003	0.42	7.658194045950858
1672	200558	APLF	-1.1655327081377238	-0.42	1.8919056784481745
1673	145748	LYSMD4	-1.0611484779228881	-0.42	3.190360792065556
1674	4345	CD200	-1.1554958668836368	-0.42	4.232657342138847
1675	84527	ZNF559	-1.0919307229345105	-0.42	3.9300564902857804
1676	1104	RCC1	0.9916300780457836	0.42	4.193859317990029
1677	124	ADH1A	-3.778493144430043	-0.41000000000000003	0.31137831425896145
1678	9717	SEC14L5	-1.3001204448817552	-0.41000000000000003	0.22794220800223558
1679	51560	RAB6B	-1.4903104078280438	-0.41000000000000003	3.4246955326448956
1680	57678	GPAM	-2.9392978736793447	-0.41000000000000003	6.126457227182206
1681	581	BAX	1.0219515327155555	0.41000000000000003	4.406277763333477
1682	11313	LYPLA2	0.8886089688153956	0.41000000000000003	5.560981542045484
1683	2307	FOXS1	2.3537799821575804	0.41000000000000003	0.3765936832180574
1684	10913	EDAR	-2.6250382994516896	-0.41000000000000003	-1.2384838230522126
1685	1821	DRP2	2.3697420437541923	0.41000000000000003	-2.0756925088099534
1686	6635	SNRPE	0.8562626258782061	0.41000000000000003	5.894986688131304
1687	2209	FCGR1A	1.7144457305364635	0.41000000000000003	1.8610911471031004
1688	10659	CELF2	-1.4315234480577774	-0.41000000000000003	5.676460479770465
1689	153020	RASGEF1B	-0.9492334157784962	-0.41000000000000003	3.50528268937512
1690	285154	C2orf58	-1.7110135733265308	-0.41000000000000003	-1.347325796317995
1691	54620	FBXL19	1.0886789792377642	0.41000000000000003	4.006815032182396
1692	10263	CDK2AP2	1.147209385685657	0.41000000000000003	5.048680123286748
1693	3459	IFNGR1	-0.9775664394928577	-0.41000000000000003	6.806263010686785
1694	58472	SQRDL	0.9864334010113078	0.41000000000000003	6.344320661183191
1695	80111	C3orf36	2.2603322315773817	0.41000000000000003	-2.5137435746622336
1696	606500	SNORD68	-1.749065367738571	-0.41000000000000003	-3.4589656620382696
1697	225	ABCD2	-3.3468432358091493	-0.41000000000000003	1.340667358043891
1698	54809	SAMD9	1.1826741202071127	0.41000000000000003	5.019041772980636
1699	81602	CDADC1	-0.999470806280469	-0.41000000000000003	3.2380346065114605
1700	8277	TKTL1	-1.9854717739894276	-0.41000000000000003	-3.7577607544318417
1701	3159	HMGA1	1.058078009775739	0.41000000000000003	6.122187427482897
1702	80820	EEPD1	-1.2779420569212836	-0.41000000000000003	4.254139368572614
1703	728819	LOC728819	-1.608496250188932	-0.41000000000000003	-0.11614897253483737
1704	92359	CRB3	1.508087384450082	0.41000000000000003	2.798415235528375
1705	8908	GYG2	-2.9043439375632523	-0.41000000000000003	4.750148938832392
1706	9980	DOPEY2	1.2276794583848674	0.41000000000000003	5.88860257456065
1707	6623	SNCG	-2.17776627805227	-0.41000000000000003	4.224686257717386
1708	51364	ZMYND10	2.304103785206439	0.41000000000000003	2.159050359398662
1709	10242	KCNMB2	-1.9868932929740548	-0.41000000000000003	-1.9723869278110204
1710	58480	RHOU	-1.589023134587835	-0.41000000000000003	5.633374390139788
1711	4773	NFATC2	-1.8269316794087578	-0.41000000000000003	2.0765472849373734
1712	1946	EFNA5	-1.4984053074073438	-0.41000000000000003	4.171606027769538
1713	6430	SFRS5	-0.797056395003929	-0.41000000000000003	7.722626952527751
1714	445815	PALM2-AKAP2	-1.5104067810616493	-0.41000000000000003	6.207752031897396
1715	8910	SGCE	-1.4407457893508997	-0.41000000000000003	5.293615983705279
1716	91694	LONRF1	-1.0278609917502879	-0.41000000000000003	4.616241437471812
1717	84894	LINGO1	1.6102295613003417	0.41000000000000003	2.3601698976028684
1718	8404	SPARCL1	-1.3310928648877722	-0.41000000000000003	9.037309834466667
1719	201255	LRRC45	0.9609306837515054	0.41000000000000003	3.7503126994619707
1720	11213	IRAK3	-1.3174283081971743	-0.41000000000000003	4.010706532135021
1721	6813	STXBP2	1.4028512425618018	0.41000000000000003	5.758099611348781
1722	5169	ENPP3	-1.339438241332798	-0.41000000000000003	0.7567389955115945
1723	57089	ENTPD7	1.162131492145183	0.41000000000000003	4.287856253314499
1724	81552	VOPP1	1.1648576496366643	0.41000000000000003	6.426014986707829
1725	93974	ATPIF1	0.9951626701434146	0.41000000000000003	5.783102087316847
1726	8925	HERC1	-0.9560593417090152	-0.41000000000000003	6.536936205747351
1727	5156	PDGFRA	-0.9059576538179769	-0.41000000000000003	6.659418726830744
1728	114826	SMYD4	-0.8711977329677734	-0.41000000000000003	4.115025555044478
1729	221061	FAM171A1	-1.261344540644717	-0.4	4.683412120667861
1730	57407	NMRAL1	1.0241717843229887	0.4	5.133421973153323
1731	1345	COX6C	1.9327685877592715	0.4	7.4514123496837925
1732	7873	MANF	1.0201038326194085	0.4	5.490326682676826
1733	170063	CXorf22	2.3873545004546273	0.4	-3.6952136420610686
1734	909	CD1A	2.00953644831505	0.4	-1.8091766890354597
1735	644186	C22orf41	1.4558669417847836	0.4	-1.652703479770103
1736	11194	ABCB8	1.0451199100191686	0.4	4.604254938997078
1737	83596	BCL2L12	0.9599923977366676	0.4	3.175316743495943
1738	344	APOC2	1.9453413735126888	0.4	1.1102744567360723
1739	3655	ITGA6	-1.2309719683247655	-0.4	7.512367033912456
1740	64405	CDH22	-1.8932767347082784	-0.4	-1.5926613502286748
1741	221491	C6orf1	1.327059043321065	0.4	3.8378424497736447
1742	4157	MC1R	1.7124395768935416	0.4	1.0826185221362346
1743	148398	SAMD11	1.577316538941993	0.4	2.213778097636593
1744	54221	SNTG2	-2.7076847676500835	-0.4	-1.3379102990004965
1745	430	ASCL2	2.2050298073546033	0.4	0.12855449628330617
1746	64388	GREM2	-2.0953837051975617	-0.4	1.7517981811222063
1747	151246	SGOL2	1.434028678850413	0.4	3.098892834948214
1748	79836	LONRF3	-1.7326837795852867	-0.4	0.6941634011634076
1749	347454	ANKRD58	1.5216300549552089	0.4	-1.4269102387696666
1750	23237	ARC	-2.047095597275262	-0.4	0.7356055551906641
1751	63875	MRPL17	0.9047815000050107	0.4	5.267374518543835
1752	26249	KLHL3	-1.2402582809088543	-0.4	2.696097325272973
1753	85014	TMEM141	1.191405354697727	0.4	5.306077270764791
1754	55520	ELAC1	-0.9448450606406602	-0.4	2.5934094826246414
1755	100113407	TMEM170B	-1.5373319077503154	-0.4	3.62662312505446
1756	5994	RFXAP	-0.9466250114491781	-0.4	2.3114210315217023
1757	9975	NR1D2	-0.9524519616791912	-0.4	6.170846710607087
1758	54097	FAM3B	-2.247615045320626	-0.4	2.6998042082775124
1759	2671	GFER	1.0127938745277485	0.4	4.101242071628118
1760	5315	PKM2	1.0386712427408105	0.4	9.57019796649795
1761	5570	PKIB	2.1450620126868305	0.4	4.80697379625755
1762	5002	SLC22A18	1.4618937187844638	0.4	3.6359006056292906
1763	116224	FAM122A	-0.9519410733734994	-0.4	5.023835355548211
1764	4913	NTHL1	1.1841227298307608	0.4	3.2329954485259598
1765	84058	WDR54	1.2678893247893341	0.4	3.2537297492891857
1766	4599	MX1	1.7153021560310173	0.4	6.592853092826549
1767	7070	THY1	1.7222513161172572	0.4	6.840951585686194
1768	152137	CCDC50	-1.1443749614819156	-0.4	6.5948189355800135
1769	5256	PHKA2	-1.0795999191508123	-0.4	4.949196753878615
1770	10020	GNE	-0.9890484255260316	-0.4	5.45451717751694
1771	10797	MTHFD2	1.2814462331849414	0.4	5.852133410708325
1772	3931	LCAT	-1.278709445048594	-0.4	1.730872244405435
1773	79081	C11orf48	1.0067715131201234	0.4	4.7378189179043515
1774	644150	WIPF3	-1.4187251061721573	-0.4	0.18275652029915251
1775	55243	KIRREL	-1.265502082065279	-0.4	4.076063475446536
1776	50649	ARHGEF4	-1.304829657554377	-0.4	2.8680001365329892
1777	57463	AMIGO1	-1.2778861982021816	-0.4	2.3439643466889724
1778	100128782	C9orf130	-0.9876929045340995	-0.4	3.12704607360092
1779	1316	KLF6	-1.2367204298396366	-0.4	8.093010646630404
1780	51621	KLF13	-1.141005754413529	-0.4	6.466423182319123
1781	84897	TBRG1	-0.8600971144152126	-0.4	5.152476532507363
1782	54442	KCTD5	1.1045105719758013	0.4	4.892909659989722
1783	26580	BSCL2	0.9869226583838245	0.4	6.417543099735052
1784	23144	ZC3H3	0.8439546902344277	0.4	4.409637075287196
1785	23033	DOPEY1	-1.0101512194572173	-0.4	5.169759682707175
1786	28978	TMEM14A	0.8250947062110564	0.4	4.64402651407534
1787	5546	PRCC	0.8157229993846564	0.4	6.102472300249495
1788	55048	VPS37C	0.8144700285914667	0.4	5.304850565528229
1789	7111	TMOD1	-1.1508557104884527	-0.39	3.8040539682685237
1790	79763	ISOC2	1.0344093226215199	0.39	4.807975328218365
1791	389524	GTF2IRD2B	-1.0444414454490258	-0.39	4.982058221082477
1792	1763	DNA2	1.6017070009308043	0.39	2.2868088026495883
1793	257218	SHPRH	-1.1763926495678898	-0.39	4.463468711118825
1794	3205	HOXA9	-1.9567490802251188	-0.39	2.2873031085705833
1795	2232	FDXR	1.0586822076006892	0.39	3.412460116768863
1796	26112	CCDC69	-2.0850967778894076	-0.39	5.384628504405529
1797	57512	GPR158	2.3943630046917463	0.39	-1.0140595949349633
1798	170392	OIT3	3.151970763720347	0.39	-3.467658994934537
1799	2529	FUT7	1.9914298746797268	0.39	-1.968477280268089
1800	347902	AMIGO2	-1.8341349801636395	-0.39	5.768254033290147
1801	80757	TMEM121	1.4912333479026287	0.39	1.0153578205941587
1802	54985	HCFC1R1	1.101829282908153	0.39	5.411171672467925
1803	55274	PHF10	-1.1294163959246182	-0.39	6.151993924150964
1804	89958	C9orf140	1.6809429381965924	0.39	3.210425376008597
1805	9628	RGS6	-1.8305770516154038	-0.39	1.088824862850664
1806	219749	ZNF25	-0.9035288191165852	-0.39	4.271267564600196
1807	123103	KLHL33	-2.238711822395076	-0.39	-3.240987611812981
1808	54873	PALMD	-2.1982233519758503	-0.39	5.762668977348916
1809	5154	PDGFA	-1.107730844357485	-0.39	4.590903733296222
1810	11185	INMT	-1.5340401167821178	-0.39	3.5229463479033947
1811	53827	FXYD5	1.1197409317398561	0.39	6.60638749007429
1812	126789	PUSL1	1.0439467450794486	0.39	2.8893940112296153
1813	119369	NUDT9P1	-1.8771253417021057	-0.39	-2.6073661245229798
1814	56834	GPR137	1.0236840324192453	0.39	4.327131144240043
1815	29984	RHOD	1.0083435727722205	0.39	4.120225160437292
1816	170371	C10orf128	-1.418448684121885	-0.39	1.1440590043081251
1817	898	CCNE1	1.2804550920293667	0.39	1.0941478586555708
1818	6611	SMS	0.8791284215868357	0.39	6.602590293304979
1819	3835	KIF22	1.1497678300761363	0.39	5.52454227551807
1820	168544	ZNF467	1.4838428648665265	0.39	3.3704148824473505
1821	441376	C8orf85	1.6604223159075981	0.39	4.1169560388617095
1822	55679	LIMS2	-1.5274161808423339	-0.39	4.915842912488584
1823	6892	TAPBP	0.8342538721738934	0.39	7.5614836615108265
1824	4017	LOXL2	1.145660527348148	0.39	5.9558958424752335
1825	51657	STYXL1	0.8289516069654197	0.39	4.845688179321872
1826	26262	TSPAN17	0.9406980460107158	0.39	5.035111348966674
1827	121512	FGD4	-0.9249654403162587	-0.39	4.677309591190385
1828	55187	VPS13D	-0.8359345491707603	-0.39	6.7616491377716255
1829	527	ATP6V0C	1.0602032375014476	0.39	6.272091896403067
1830	10966	RAB40B	-0.887423248714767	-0.39	3.94818756907104
1831	57579	FAM135A	-1.0995733973784345	-0.39	3.4922323627087293
1832	92	ACVR2A	-1.003196501531382	-0.39	4.448234452091507
1833	10440	TIMM17A	0.9269179531833867	0.39	5.707725632366687
1834	49855	SCAPER	-1.0358991226277092	-0.39	4.240887271197031
1835	79613	TMCO7	-0.9532185684975517	-0.39	3.869113237193337
1836	578	BAK1	0.9395797136238727	0.39	4.466199204489056
1837	23295	MGRN1	0.8156533334191317	0.39	6.009163488969339
1838	6591	SNAI2	-0.9008568866937182	-0.39	5.2306688477535195
1839	4221	MEN1	0.7804147617466571	0.39	5.23576546361774
1840	5880	RAC2	1.1831168545311632	0.38	4.7355539598559435
1841	114984	FLYWCH2	1.0349305037979553	0.38	4.134785976034494
1842	23753	SDF2L1	1.3254515584425453	0.38	3.4426347565247486
1843	1006	CDH8	-1.697605841954078	-0.38	-0.612154766873128
1844	339390	CLEC4G	-3.0143309473749422	-0.38	-2.6677586477466284
1845	10343	PKDREJ	-1.3148048155205914	-0.38	-0.556666957531027
1846	27295	PDLIM3	-1.9235536402531463	-0.38	5.281115886440166
1847	1028	CDKN1C	-1.6646925083665012	-0.38	4.405277416409679
1848	283922	LOC283922	-1.340732022529105	-0.38	2.042248526345065
1849	10682	EBP	0.9665937232415714	0.38	4.617739416709066
1850	1260	CNGA2	2.9251671009142175	0.38	-5.344251982815985
1851	10161	LPAR6	-1.0847836699137636	-0.38	5.320338535793163
1852	3426	CFI	-1.0674038377754644	-0.38	4.66996515738735
1853	81846	SBF2	-0.9261917867600931	-0.38	5.809573484342424
1854	121268	RHEBL1	1.2616887431648873	0.38	-0.08988224019116206
1855	6890	TAP1	1.2086013333134005	0.38	6.322939924049909
1856	5420	PODXL	-1.0406743014948407	-0.38	7.241096596590414
1857	1000	CDH2	1.8726352287375634	0.38	1.0185455173930515
1858	966	CD59	-1.0210496292527353	-0.38	9.482534458614657
1859	222229	LRWD1	0.9909379562919929	0.38	3.464036398905882
1860	599	BCL2L2	-1.0871284897964153	-0.38	5.893061675518435
1861	646405	TPTE2P1	-1.1083997247745923	-0.38	2.084247012984257
1862	29028	ATAD2	1.4695860768360114	0.38	5.436735923993531
1863	63941	NECAB3	1.2079660402960617	0.38	4.338477461708204
1864	92714	ARRDC1	0.9555870492738932	0.38	4.947494052279643
1865	113675	SDSL	1.1212758552701447	0.38	3.4213418767518102
1866	153222	C5orf41	-0.9526910145072285	-0.38	4.770256464652
1867	55268	ECHDC2	-0.8713630949759585	-0.38	5.393060904320774
1868	79685	SAP30L	-0.8921081966814296	-0.38	5.825363928887103
1869	4794	NFKBIE	1.1598301234139536	0.38	3.6248640941489283
1870	79228	THOC6	1.0982782783803253	0.38	4.38506831515957
1871	378708	APITD1	0.8560390064258752	0.38	3.3908228163913154
1872	644128	RPL23AP53	-0.7698975635170737	-0.38	5.126733433150268
1873	51588	PIAS4	0.8631005057012161	0.38	3.917945474223647
1874	10163	WASF2	-0.7710870590642717	-0.38	7.8709689017963775
1875	5111	PCNA	0.9762836399927801	0.37	6.13729801287659
1876	607	BCL9	1.0804748545590135	0.37	5.26813370374849
1877	4105	MAGEA6	5.2970220976951765	0.37	-4.81466643652054
1878	3814	KISS1	1.9381283959537485	0.37	-3.102369265453429
1879	29956	LASS2	1.1859635013951504	0.37	8.101205084451484
1880	5367	PMCH	2.1300102530868514	0.37	-3.3708415606202817
1881	10287	RGS19	1.187632329057038	0.37	3.369104423996762
1882	25855	BRMS1	0.8951428012087119	0.37	5.2194827864017705
1883	10519	CIB1	1.0088362856952686	0.37	6.311524762369263
1884	317751	MESTIT1	-1.4794431947607163	-0.37	0.013093534858213754
1885	1733	DIO1	3.009446588974534	0.37	-0.7083142201293388
1886	54793	KCTD9	-0.9311877367039108	-0.37	5.592068260531831
1887	4217	MAP3K5	-1.099578022845908	-0.37	4.776538568624713
1888	23493	HEY2	-1.543649645317439	-0.37	2.9188070150325074
1889	54841	BIVM	-0.8878948449006822	-0.37	4.373120140209285
1890	3760	KCNJ3	4.10296619118842	0.37	0.01834052614776142
1891	65997	RASL11B	1.852112017416839	0.37	1.917823297053345
1892	5222	PGA5	-2.4895003634477475	-0.37	-4.37138529418496
1893	83394	PITPNM3	-1.3415115133469673	-0.37	2.329128238853921
1894	220594	LOC220594	-1.5978558740267625	-0.37	2.1034158827473464
1895	847	CAT	-1.4902059163115757	-0.37	7.158798577535221
1896	57501	KIAA1257	1.7602575754431962	0.37	0.4278922234434828
1897	342346	LOC342346	-1.6394815717054998	-0.37	-2.3795325796711992
1898	84808	C1orf170	1.5208868777434912	0.37	0.3706153517157192
1899	221687	RNF182	-1.7030085394715262	-0.37	-0.8465073831006005
1900	6006	RHCE	1.4499316493965408	0.37	-0.380255922722908
1901	7283	TUBG1	1.0642044238702109	0.37	5.00873671885153
1902	284338	PRR19	0.9336345807351938	0.37	2.1914201699341014
1903	6595	SMARCA2	-1.022268460155728	-0.37	7.6176848710534175
1904	53358	SHC3	-1.4136727703792802	-0.37	-0.8362537506302873
1905	57451	ODZ2	-2.0647695955368874	-0.37	3.1011448765845873
1906	51025	TIMM16	1.1838695672680606	0.37	1.7321114075083932
1907	56131	PCDHB4	-1.258524094452378	-0.37	2.845411152554705
1908	5982	RFC2	0.7712652345077022	0.37	4.880082666395596
1909	8535	CBX4	1.164331151502577	0.37	4.568683183559116
1910	11080	DNAJB4	-1.0404615517032854	-0.37	4.623349581972838
1911	1843	DUSP1	-1.3788732443449203	-0.37	7.762897056950523
1912	4155	MBP	-1.0497212830090603	-0.37	5.148434229829448
1913	338872	C1QTNF9	-1.3389657668597228	-0.37	1.648391760987776
1914	4337	MOCS1	-1.5157602473704228	-0.37	4.810525443114149
1915	163255	ZNF540	-1.2119515142095327	-0.37	1.9251478978158791
1916	23604	DAPK2	-1.0800746735348283	-0.37	4.119092471227902
1917	5914	RARA	1.020632634698831	0.37	6.0338982855409
1918	57804	POLD4	1.0560664524114298	0.37	5.42764684665365
1919	54069	C21orf45	1.135216799856297	0.37	3.6957942009258784
1920	25925	ZNF521	-0.9637867058813085	-0.37	5.1497405327099175
1921	80728	ARHGAP39	1.071171933981142	0.37	3.5236686413166614
1922	2193	FARSA	0.7624173752005636	0.37	5.593782031386437
1923	84287	ZDHHC16	0.9194965099398449	0.37	5.049573191599961
1924	84191	FAM96A	0.7917607452457072	0.37	4.786399864057651
1925	64801	ARV1	0.9417653457141429	0.37	4.699733991633952
1926	83989	FAM172A	-0.9118022479050493	-0.37	5.079082840660335
1927	151516	ASPRV1	-0.9604084214835725	-0.37	2.0282644744978824
1928	285180	RUFY4	1.938778666877732	0.36	-2.027340145485178
1929	165530	CLEC4F	-2.125075307332897	-0.36	-0.6909540408453502
1930	246329	STAC3	1.3530582783489002	0.36	1.2191004596922799
1931	8793	TNFRSF10D	-1.9339288208814356	-0.36	2.406621384590172
1932	53335	BCL11A	-1.9824139380454162	-0.36	1.9259139013963353
1933	58499	ZNF462	-1.593456820614051	-0.36	4.1532307686380605
1934	58985	IL22RA1	-1.5637740525292367	-0.36	0.08213002152630082
1935	112399	EGLN3	2.2821417857340562	0.36	4.689957746400878
1936	55889	GOLGA6B	-1.5603354438354609	-0.36	-3.1229652549215383
1937	358	AQP1	-1.5538259104630043	-0.36	8.21409069294433
1938	84283	TMEM79	1.006586986187467	0.36	3.7439345956859316
1939	2210	FCGR1B	1.613566240297482	0.36	1.1165610773482462
1940	1556	CYP2B7P1	2.9230894715638818	0.36	2.4634423092173616
1941	10899	JTB	1.0015368100979867	0.36	6.841371530078577
1942	338376	IFNE	-2.233989381012301	-0.36	-4.072447908695997
1943	125	ADH1B	-3.478082650507717	-0.36	6.7444583941843135
1944	10566	AKAP3	-1.3303620602203743	-0.36	0.14178842429829985
1945	53405	CLIC5	-1.645292765127975	-0.36	3.326073012453317
1946	128869	PIGU	0.7825756896617324	0.36	4.566205116358603
1947	401115	C4orf48	1.8215657448106766	0.36	0.07979864434922165
1948	4350	MPG	1.03761927608976	0.36	4.953415537793072
1949	8626	TP63	-2.201235092184641	-0.36	5.201274016709355
1950	6491	STIL	1.540540763673638	0.36	3.3053996502646417
1951	2048	EPHB2	1.0737479795295575	0.36	2.9483099535020614
1952	54545	MTMR12	-0.8358060309649428	-0.36	6.276107557086706
1953	11234	HPS5	-1.043933418600668	-0.36	5.448848574984796
1954	200197	C1orf126	-1.0801042518840998	-0.36	1.9071047028591308
1955	654346	LGALS9C	1.509126325077614	0.36	-1.2703250602686502
1956	84986	ARHGAP19	-1.195769314401338	-0.36	4.897873519384959
1957	284749	LOC284749	2.200235291300362	0.36	-1.7482722477646242
1958	84449	ZNF333	-0.8868259129180126	-0.36	3.7134610101671317
1959	10884	MRPS30	1.5658024932428727	0.36	5.363018045535399
1960	349667	RTN4RL2	1.2964179276444827	0.36	0.4788792298990263
1961	3430	IFI35	1.35277601949359	0.36	4.825889263543513
1962	2125	EVPL	1.488112641341685	0.36	4.698825325935911
1963	79987	SVEP1	-1.8510822674029035	-0.36	5.797553954376946
1964	80308	FLAD1	0.9551087330302251	0.36	5.224516193368174
1965	84661	DPY30	0.9546225826313794	0.36	4.784645799864252
1966	4060	LUM	1.585912558440083	0.36	8.986575739979333
1967	7067	THRA	-1.1509671288486838	-0.36	5.481512340082547
1968	2195	FAT1	-1.3493766944663717	-0.36	7.686269223975615
1969	51306	FAM13B	-0.9313323192732229	-0.36	5.703872032285902
1970	130074	FAM168B	-0.8493597518037951	-0.36	7.114546352053075
1971	81622	UNC93B1	1.0140914530184855	0.36	5.033666170362137
1972	84460	ZMAT1	-1.187239600146233	-0.36	4.166772701263933
1973	8851	CDK5R1	0.9853273298881415	0.36	1.8355417374241014
1974	3251	HPRT1	0.975027080933905	0.36	4.851570231257731
1975	7260	TSSC1	0.8675635589162548	0.36	4.249266963963151
1976	439	ASNA1	0.8240632845691672	0.36	5.885587027166655
1977	154796	AMOT	-1.2510920569946917	-0.36	5.276151496602162
1978	134637	ADAT2	-1.1988433123828781	-0.36	2.3289559586774806
1979	25807	RHBDD3	0.9983093473973816	0.36	3.4871291169078518
1980	6199	RPS6KB2	0.8097050689242125	0.36	4.670145128038648
1981	811	CALR	1.0404634042300898	0.36	9.489553822811654
1982	55888	ZNF167	-1.0041908863075888	-0.36	2.203154061698513
1983	29926	GMPPA	0.8316746399184936	0.36	5.0691632358877445
1984	23095	KIF1B	-0.8503774125026077	-0.36	6.360934150550236
1985	5720	PSME1	0.8095318201126206	0.36	7.4342282160153985
1986	10425	ARIH2	-0.7483253099205649	-0.36	6.029815438065574
1987	27339	PRPF19	0.8115351979078523	0.36	7.309738709954971
1988	10459	MAD2L2	0.9399849707316902	0.35000000000000003	4.231122809266043
1989	10452	TOMM40	0.777995068446872	0.35000000000000003	5.40912731953782
1990	171586	ABHD3	1.4624247819401865	0.35000000000000003	4.420762461172152
1991	151393	FAM82A1	-0.9846191786905732	-0.35000000000000003	2.2599699367092048
1992	3316	HSPB2	-2.009630347000383	-0.35000000000000003	2.674211525309435
1993	54064	NCRNA00160	2.4181635465785583	0.35000000000000003	-1.3360107263655778
1994	23616	SH3BP1	1.0344445521073717	0.35000000000000003	4.156790631530794
1995	5920	RARRES3	1.206345895965737	0.35000000000000003	6.098593349309588
1996	7167	TPI1	0.7573704416227013	0.35000000000000003	8.254390464499352
1997	4493	MT1E	-1.170384735068818	-0.35000000000000003	5.250472861437661
1998	11217	AKAP2	-1.465351038758564	-0.35000000000000003	5.949231153825091
1999	6472	SHMT2	0.9291245601019555	0.35000000000000003	6.027340956299133
[truncated: 15,933 more rows]
